# Supplementary material for: A regulatory phosphorylation site on Mec1 controls chromatin occupancy of RNA polymerases during replication stress
Source: EMBO J. 2021 Sep 27;40(21):e108439. doi: 10.15252/embj.2021108439 (PMC8561635; doi:10.15252/embj.2021108439)
Supplement: Supplementary file 3 — Table EV1 [file EMBJ-40-e108439-s006.xlsx]

## Sheet: strains
Table EV1 - Yeast strains and plasmids used in this study.
Collection number	Full genotype	Origin
GA1981	MATa, ade2-1, trp1-1, can1-100, leu2-3,112, his3-11,15, ura3, GAL, RAD5	Gasser lab
GA5286	MATa, ade2-1, trp1-1, can1-100, leu2-3,112, his3-11,15, ura3, GAL, RAD5, mec1::TRP1 sml1::HIS3	Gasser lab
GA6582	MATa, ade2-1, trp1-1, can1-100, leu2-3,112, his3-11,15, ura3, GAL, RAD5, mec1-100::nat	Gasser lab
GA4533	MATa, ade2-1, trp1-1, can1-100, leu2-3,112, his3-11,15, ura3, GAL, RAD5, sml1::HIS3	Gasser lab
GA8228	MATa, ade2-1, trp1-1, can1-100, leu2-3,112, his3-11,15, ura3, GAL, RAD5, mec1-S1991A:NAT	Gasser lab
GA7059	MATa, ade2-1, trp1-1, can1-100, leu2-3,112, his3-11,15, ura3, GAL, RAD5, cdc73::KAN	Gasser lab
GA7060	MATa, ade2-1, trp1-1, can1-100, leu2-3,112, his3-11,15, ura3, GAL, RAD5, rtf1::nat	Gasser lab
GA8342	MATa, ade2-1, trp1-1, can1-100, leu2-3,112, his3-11,15, ura3, GAL, RAD5, mec1-S1991D:NAT	Gasser lab
GA7682	MATa, ade2-1, trp1-1, can1-100, leu2-3,112, his3-11,15, ura3, GAL, RAD5, rad53::URA3, sml1::HIS3	Gasser lab
GA5138	MATa, ade2-1, trp1-1, can1-100, leu2-3,112, his3-11,15, ura3, GAL, RAD5, rrm3::HIS3MX6	Gasser lab
GA10222	MATa, ade2-1, trp1-1, can1-100, leu2-3,112, his3-11,15, ura3, GAL, RAD5, rrm3::HIS3MX6 , mec1-S1991A:NAT	Gasser lab
GA10346	MATa, ade2-1, trp1-1, can1-100, leu2-3,112, his3-11,15, ura3, GAL, RAD5, sgs1-3::TRP1	Gasser lab
GA10205	MATa, ade2-1, trp1-1, can1-100, leu2-3,112, his3-11,15, ura3, GAL, RAD5, sgs1-3::TRP1, mec1-S1991A:NAT	Gasser lab
GA7059	MATa, ade2-1, trp1-1, can1-100, leu2-3,112, his3-11,15, ura3, GAL, RAD5,	Gasser lab
GA7060	MATa, ade2-1, trp1-1, can1-100, leu2-3,112, his3-11,15, ura3, GAL, RAD5,	Gasser lab
GA8846	MATa, ade2-1, trp1-1, can1-100, leu2-3,112, his3-11,15, ura3, GAL, RAD5, leo1::LEO1-PK(3x ; nat)	Gasser lab
GA9001	MATa, ade2-1, trp1-1, can1-100, leu2-3,112, his3-11,15, ura3, GAL, RAD5, ura3::URA3/GPD-TK7, arp8::HIS3	Gasser lab
GA9257	MATa, ade2-1, trp1-1, can1-100, leu2-3,112, his3-11,15, ura3, GAL, RAD5, ura3::URA3/GPD-TK7, arp8::HIS3, mec1-S1991A:NAT	Gasser lab
GA9261	MATa, ade2-1, trp1-1, can1-100, leu2-3,112, his3-11,15, ura3, GAL, RAD5, cdc73::KAN, mec1-S1991A:NAT	Gasser lab
GA9579	MATa, ade2-1, trp1-1, can1-100, leu2-3,112, his3-11,15, ura3, GAL, RAD5, mrc1::HIS3, mec1-S1991A:NAT	Gasser lab
GA9983	MATa, ade2-1, trp1-1, can1-100, leu2-3,112, his3-11,15, ura3, GAL, RAD5, RPC82-HA::HIS3	Ian Willis lab, Desai et al., PNAS, 2006
GA9978	MATa, ade2-1, trp1-1, can1-100, leu2-3,112, his3-11,15, ura3, GAL, RAD5, RPC82-HA::HIS3, mec1-S1991A:NAT	Gasser lab
GA9985	MATa, ade2-1, trp1-1, can1-100, leu2-3,112, his3-11,15, ura3, GAL, RAD5, BRF1-HA::HIS3	Ian Willis lab, Desai et al., PNAS, 2006
GA9986	MATa, ade2-1, trp1-1, can1-100, leu2-3,112, his3-11,15, ura3, GAL, RAD5, BRF1-HA::HIS, mec1-S1991A:NAT	Gasser lab
PP3200	MATa, ade2-1, trp1-1, can1-100, leu2-3,112, his3-11,15, ura3, GAL, psi+, RAD5, rnh1::TRP, rnh201::LEU, mec1-S1991A::NAT	Pasero lab
PP1582	MATa, ade2-1, trp1-1, can1-100, leu2-3,112, his3-11,15, ura3, GAL, psi+, RAD5, rnh1::TRP, rnh201::LEU	Pasero lab
PP3250	MATa, ade2-1, trp1-1, can1-100, leu2-3,112, his3-11,15, ura3, GAL, psi+, RAD5, mec1-S1991A::NAT, pYES2-pGal-URA3 (2u)	Pasero lab
PP3251	MATa, ade2-1, trp1-1, can1-100, leu2-3,112, his3-11,15, ura3, GAL, psi+, RAD5, mec1-S1991A::NAT, pYES2-pGal::RNH1-URA3 (2u)	Pasero lab
PP3252	MATa, ade2-1, trp1-1, can1-100, leu2-3,112, his3-11,15, ura3, GAL, psi+, RAD5, mec1-S1991A::NAT, pYES2-pGal::pGal-RNH201-6xHis-HA-ProteinA (2u)	Pasero lab
PP3261	MATa, ade2-1, trp1-1, can1-100, leu2-3,112, his3-11,15, ura3, GAL, psi+, RAD5, URA3::GPD-TK7 , HIS3::hENT1:HSV-TK-HIS3, mec1-S1991A::NAT	Pasero lab
PP3260	MATa, ade2-1, trp1-1, can1-100, leu2-3,112, his3-11,15, ura3, GAL, psi+, RAD5, URA3::GPD-TK7 HIS3::hENT1:HSV-TK-HIS3	Pasero lab
PP3339	MATa, ade2-1, trp1-1, can1-100, leu2-3,112, his3-11,15, ura3, GAL, psi+, RAD5, HIS3::hENT1:HSV-TK-HIS3; URA3::GPD-TK7, mec1-S1991A::NATMX , RPB3-TAP::TRP1	Pasero lab
PP3340	MATa, ade2-1, trp1-1, can1-100, leu2-3,112, his3-11,15, ura3, GAL, psi+, RAD5, ; HIS3::hENT1:HSV-TK-HIS3; URA3::GPD-TK7 ; RPB3-TAP::TRP1	Gasser lab
GA10249/PP3466	Mat a, ade2-1 trp1-1 his3-11 his3-15 ura3-1 leu2-3 leu2-11, RPB3-TAP::TRP	Gasser lab
GA10258/PP3467	Mat a, ade2-1 trp1-1 his3-11 his3-15 ura3-1 leu2-3 leu2-11, RPB3-TAP::TRP1, mec1-S1991A:NAT	Gasser lab
PP4068	MATa, ade2-1, trp1-1, can1-100, leu2-3,112, his3-11,15, ura3, GAL, RAD5, mec1-S1991A:NAT, mlp2::HIS3	Pasero lab
PP4069	MATa, ade2-1, trp1-1, can1-100, leu2-3,112, his3-11,15, ura3, GAL, RAD5, mec1-S1991A:NAT, mlp1::HIS3	Pasero lab
PP4080	Mat a, ade2-1 trp1-1 his3-11 his3-15 ura3-1 leu2-3 leu2-11, Nup49-GFP, GAL10-LacO-TRP1, LacI-GFP-HIS3, mec1-S1991A:NAT	Pasero lab
PP4081	Mat a, ade2-1 trp1-1 his3-11 his3-15 ura3-1 leu2-3 leu2-11, Nup49-GFP, GAL10-LacO-TRP1, LacI-GFP-HIS3, mec1-S1991D:NAT	Pasero lab
PP2578	Mat a, ade2-1 trp1-1 his3-11 his3-15 ura3-1 leu2-3 leu2-11, Nup49-GFP, GAL10-LacO-TRP1, LacI-GFP-HIS3, rad53-11	Pasero lab
PP4942	MATa, ade2-1, trp1-1, can1-100, leu2-3,112, his3-11,15, ura3, GAL, psi+, Rad5+ ; Rpb1-EGFP-kan	Pasero lab
PP4944	MATa, ade2-1, trp1-1, can1-100, leu2-3,112, his3-11,15, ura3, GAL, psi+, Rad5+ ; mec1::TRP1, sml1::His3, Rpb1-EGFP-kan	Pasero lab
PP730/GA1320	Mat a, ade2-1 trp1-1 his3-11 his3-15 ura3-1 leu2-3 leu2-11, Nup49-GFP, GAL10-LacO-TRP1,LacI-GFP-HIS3	Pasero lab
GA10047	MATa, ade2-1, trp1-1, can1-100, leu2-3,112, his3-11,15, ura3, GAL, RAD5, mec1-S1991A:NAT, maf1::NAT	Gasser lab
GA10012	MATa, ade2-1, trp1-1, can1-100, leu2-3,112, his3-11,15, ura3, GAL, RAD5, mec1-S1991A:NAT, cul3::KAN	Gasser lab
GA10080	MATa, ade2-1, trp1-1, can1-100, leu2-3,112, his3-11,15, ura3, GAL, RAD5, mec1-S1991A:NAT, elc1::KAN	Gasser lab
GA10010	MATa, ade2-1, trp1-1, can1-100, leu2-3,112, his3-11,15, ura3, GAL, RAD5, cul3::KAN	Straber lab, Karakasili et al.,NAR, 2014
GA10011	MATa, ade2-1, trp1-1, can1-100, leu2-3,112, his3-11,15, ura3, GAL, RAD5, elc1::KAN	Straber lab, Karakasili et al.,NAR, 2014
GA10082/PP4909	MATa, ade2-1, trp1-1, can1-100, leu2-3,112, his3-11,15, ura3, GAL, RAD5, mec1-S1991D:NAT, cul3::KAN	Gasser lab
GA10081/PP4940	MATa, ade2-1, trp1-1, can1-100, leu2-3,112, his3-11,15, ura3, GAL, RAD5, mec1-S1991D:NAT, elc1::KAN	Gasser lab
GA6826	MATa, ade2-1, trp1-1, can1-100, leu2-3,112, his3-11,15, ura3, GAL, RAD5, mrc1::TRP1	Gasser lab
GA10005/PP4910	MATa, ade2-1, trp1-1, can1-100, leu2-3,112, his3-11,15, ura3, GAL, RAD5, mec1-S1991D:NAT, elc1::KAN, RPB3-TAP::TRP1	Gasser lab
GA10006/PP4911	MATa, ade2-1, trp1-1, can1-100, leu2-3,112, his3-11,15, ura3, GAL, RAD5, mec1-S1991D:NAT, cul3::KAN, RPB3-TAP::TRP1	Gasser lab
GA10192	MATa, ade2-1, trp1-1, can1-100, leu2-3,112, his3-11,15, ura3, GAL, RAD5, mec1-S1991A:NAT, sml1::HIS3, dun1::LEU2	Gasser lab
GA3190	MATa, ade2-1, trp1-1, can1-100, leu2-3,112, his3-11,15, ura3, GAL, RAD5, sml1::HIS3, dun1::LEU2	Jörg Heierhorst
GA10224	MATa, ade2-1, trp1-1, can1-100, leu2-3,112, his3-11,15, ura3, GAL, RAD5, MAF1-3PK::LEU2	Gasser lab
GA10225	MATa, ade2-1, trp1-1, can1-100, leu2-3,112, his3-11,15, ura3, GAL, RAD5, MAF1-3PK::LEU2, mec1-S1991A::NAT	Gasser lab
GA10227	MATa, ade2-1, trp1-1, can1-100, leu2-3,112, his3-11,15, ura3, GAL, RAD5, MAF1-3PK::LEU2 mrc1::TRP1	Gasser lab
GA10163	MATa, ade2-1, trp1-1, can1-100, leu2-3,112, his3-11,15, ura3, GAL, RAD5, rtf1::NAT, mec1-S1991A:NAT	Gasser lab
GA9261	MATa, ade2-1, trp1-1, can1-100, leu2-3,112, his3-11,15, ura3, GAL, RAD5, cdc73::KAN, mec1-S1991A:NAT	Gasser lab
GA10257	MATa, ade2-1, trp1-1, can1-100, leu2-3,112, his3-11,15, ura3, GAL, RAD5, cdc73::KAN, mec1-S1991A:NAT, RPB3-TAP::TRP1	Gasser lab
GA10217	MATa, ade2-1, trp1-1, can1-100, leu2-3,112, his3-11,15, ura3, GAL, RAD5, rtf1::NAT, mec1-S1991A:NAT, RPB3-TAP::TRP1	Gasser lab
GA10419	MATa, ade2-1, trp1-1, can1-100, leu2-3,112, his3-11,15, ura3, GAL, RAD5, rad52::TRP1, mec1-S1991A:NAT,	Gasser lab
GA5975	MATa, ade2-1, trp1-1, can1-100, leu2-3,112, his3-11,15, ura3, GAL, RAD5, rad52::TRP1	Gasser lab
GA5908	MATa, ade2-1, trp1-1, can1-100, leu2-3,112, his3-11,15, ura3, GAL, RAD5, mre11::NAT	Gasser lab
GA10421	MATa, ade2-1, trp1-1, can1-100, leu2-3,112, his3-11,15, ura3, GAL, RAD5, mre11::NAT, mec1-S1991A:NAT	Gasser lab
GA4732	MATa, his3D1 leu2D0 met15D0 ura3D0 (BY4741)	Gasser lab
GA10361	MATa, his3D1 leu2D0 met15D0 ura3D0 (BY4741), yak1:URA3, pJJ215:HIS3, yIplac128:LEU2	Johan Thevelein
GA10363	MATa, his3D1 leu2D0 met15D0 ura3D0 (BY4741), tpk1:KAN, tpk2:KAN, tpk3:LEU2, yak1:URA3	Johan Thevelein
GA10418	MATa, ade2-1, trp1-1, can1-100, leu2-3,112, his3-11,15, ura3, GAL, RAD5, yak1::kanMX	Gasser lab
GA10437	MAT alpha, ade2-1, trp1-1, can1-100, leu2-3,112, his3-11,15, ura3, GAL, RAD5, mec1-S1991A:NAT, yak1::kanMX	Gasser lab
GA10365	BY4741 MCM7-9Myc-kanMX, POL2-6HA-nat BAR1:: BAR1Δ	Barkai lab
GA10366	BY4741 MCM7-9Myc-kanMX, POL2-6HA-nat BAR1:: BAR1Δ, MEC1:mec1-S199A	Barkai lab

## Sheet: plasmids
Collection number	Description	source
bRA89	Combined gRNA scaffold and Cas9 expression plasmid with Hygromycin resistance cassette	Anand et al. 2017
pYM17	HA-tagging plasmid with NatA resistance cassette	Janke et al. 2004
pYM17+	pYM17 with SpCYC1 terminator after HA-tag	This study
pYM18	myc-tagging plasmid with G418 resistance cassette	Janke et al. 2004
PYM18+	pYM18 with SpCYC1 terminator after myc-tag	This study
