# Supplementary material for: A regulatory phosphorylation site on Mec1 controls chromatin occupancy of RNA polymerases during replication stress
Source: EMBO J. 2021 Sep 27;40(21):e108439. doi: 10.15252/embj.2021108439 (PMC8561635; doi:10.15252/embj.2021108439)
Supplement: Supplementary file 4 — Table EV2 [file EMBJ-40-e108439-s013.xlsx]

## Sheet: Feuil1
Table EV2 - DNA oligos used in this study.
Name	Sequence	Usage	Origin
GAL1-Fw	ACAATGGCGGTATGGATCA	RT-qPCR	Forey et al., Mol Cell, 2020
GAL1-Rv	GCGGTTTGAACTCAACGTATAGA	RT-qPCR	Forey et al., Mol Cell, 2020
GAL10 Fw mid	TCTGCAAAGCTTCTGGTATTGA	RT-qPCR	Forey et al., Mol Cell, 2020
GAL10 Rv mid	AGCCGTCAAGTTCAAAACATC	RT-qPCR	Forey et al., Mol Cell, 2020
ACT1-Fw	tccgtctggattggtggt	RT-qPCR	Forey et al., Mol Cell, 2020
ACT1-Rv	tgagatccacatttgttggaag	RT-qPCR	Forey et al., Mol Cell, 2020
FIG2-Fw mid	gttttgaagctcctaccgaaac	RT-qPCR	Forey et al., Mol Cell, 2020
FIG2-Rv mid	aagttatcaatgaggaagaaactgc	RT-qPCR	Forey et al., Mol Cell, 2020
FIG2-Pr-F	CCTTATGCTCACTATTTCGGATTT	RT-qPCR	Forey et al., Mol Cell, 2020
FIG2-Pr-R	TCTTAATCTTAACGTTCCATTGTAGC	RT-qPCR	Forey et al., Mol Cell, 2020
RNR1#2A-Fw	tcagctccagatgaaactgct	RT-qPCR & ChIP-qPCR	This study
RNR1#2B-Rv	agtttcaatgaatgctggtaagg	RT-qPCR & ChIP-qPCR	This study
RNR4#2A-Fw	aggaccctaagaacatccctct	RT-qPCR & ChIP-qPCR	This study
RNR4#2B-Rv	cgatgaaagcagccttatgc	RT-qPCR & ChIP-qPCR	This study
FUS1#2A-Fw	tttcgttagaccccaaagtga	RT-qPCR & ChIP-qPCR	This study
FUS1#2B-Rv	acaggaatgcatccacaactt	RT-qPCR & ChIP-qPCR	This study
PYK1#2A-Fw	GGTAAGATCTGTTCCCACAAGGGTG	RT-qPCR	Kim and Buratowski, Cell, 2009
PYK1#2B-Rv	CAAGTCACCTCTGGCAACCATAACAC	RT-qPCR	Kim and Buratowski, Cell, 2009
YEF3#2-Fw	TCTTGGGTAAATTGTTGCCAGG	RT-qPCR	Kim and Buratowski, Cell, 2009
YEF3#2-Rv	GTGCAAGAAGATAGTCATGTATGGGGTG	RT-qPCR	Kim and Buratowski, Cell, 2009
PMA1#4-Fw	TCATCGCTACCATGTTTACC	RT-qPCR	Soares and Buratowski, JBC, 2012
PMA1#4-Rv	CTTCATTGGCTTACCGTTCATC	RT-qPCR	Soares and Buratowski, JBC, 2012
PDC1-Fw2	cccaagacaagtctttcaacg	RT-qPCR	This study
PDC1-Rv2	gcagattcaacggcttcct	RT-qPCR	This study
snR13-Fw1	TTATAAATGGCATCTCAAATCGTC	RT-qPCR & ChIP-qPCR	Terzi et al., MCB, 2011
snR13-Rv1	GGTCAGATAAAAGTAAAAAAAGGTAGC	RT-qPCR	Terzi et al., MCB, 2011
snR13-Rv1bis	CCTTTTTATATGATGAATATGAGTGC	ChIP-qPCR	Terzi et al., MCB, 2011
snR13-Fw2	CTGACCTTTTAACTTCCCCGTAG	ChIP-qPCR	Terzi et al., MCB, 2011
snR13-Rv2	CTGTCGCTTCCGTGTCTCTTGTCCTG	ChIP-qPCR	Terzi et al., MCB, 2011
PDC1-Fw5	CCAGACAAGAAGTTGCCGAC	ChIP-qPCR	This study
PDC1-Rv5	TGTAAAGAAGCGGACCCAGAC	ChIP-qPCR	This study
PDC1-Fw6	CGCTATGCCAACTTTGCTTCT	ChIP-qPCR	This study
PDC1-Rv6	TTGCTTAATAGCCGCTGGGT	ChIP-qPCR	This study
PYK1-#1A-Fw	CATATGATGCTAGGTACCTTTAGTGTCTTC	ChIP-qPCR	Kim and Buratowski, Cell, 2009
PYK1-#1B-Rv	CAATCTTTCTAATCTAGACATTGTGATGATG	ChIP-qPCR	Kim and Buratowski, Cell, 2009
PYK1-#2A-Fw	GGTAAGATCTGTTCCCACAAGGGTG	ChIP-qPCR	Kim and Buratowski, Cell, 2009
PYK1-#2B-Rv	CAAGTCACCTCTGGCAACCATAACAC	ChIP-qPCR	Kim and Buratowski, Cell, 2009
PYK1-#3A-Fw	CTCCAACACTTTGCAAGTCTCTACCG	ChIP-qPCR	Kim and Buratowski, Cell, 2009
PYK1-#3B-Rv	GTTTCCAAAAATGCAACACCTCATCG	ChIP-qPCR	Kim and Buratowski, Cell, 2009
YEF3-#1A-Fw	GCACGTGAAAAAGAAACGTTTTTAATG	ChIP-qPCR	Kim and Buratowski, Cell, 2009
YEF3-#1B-Rv	GATGTTACCATTCAAGAAAGAAGCGAC	ChIP-qPCR	Kim and Buratowski, Cell, 2009
YEF3-#2A-Fw	TCTTGGGTAAATTGTTGCCAGG	ChIP-qPCR	Kim and Buratowski, Cell, 2009
YEF3-#2B-Rv	GTGCAAGAAGATAGTCATGTATGGGGTG	ChIP-qPCR	Kim and Buratowski, Cell, 2009
YEF3-#5A-Fw	TTGGTAAAATATAGACGCAACTTCC	ChIP-qPCR	Kim and Buratowski, Cell, 2009
YEF3-#5B-Rv	GATCCGTCACCTATTTTTATTCTTCC	ChIP-qPCR	Kim and Buratowski, Cell, 2009
ETC4 Fw1	AAGGTCTCTATATGTGGCGG	ChIP-qPCR	Chen and Gartenberg, Genes Dev, 2014
ETC4 Rv1	CCAGAGGATGTGAGTCAATG	ChIP-qPCR	Chen and Gartenberg, Genes Dev, 2014
tF(GAA)P2 F1	GAC GCT TGG ACC ATT TAT AAA GCA C	ChIP and RT-qPCR	Chen and Gartenberg, Genes Dev, 2014
tF(GAA)P2 R1	CCA TAA GAG AAG GAG CAG TCA AGT TCA	ChIP and RT-qPCR	Chen and Gartenberg, Genes Dev, 2014
tW(CCA) F1	GCTTTCGACTCCAATTAAATC	ChIP and RT-qPCR	Chen and Gartenberg, Genes Dev, 2014
tW(CCA) R1	ACAGGAATTGAACCTGCAAC	ChIP and RT-qPCR	Chen and Gartenberg, Genes Dev, 2014
tI(AAU)E2 F1	CAT CTA CAC GAA GGG ATG GG	ChIP and RT-qPCR	Nguyen et al., NSMB, 2010
tI(AAU)E2 R1	GCC AGT ACT AAT GTT CTC CGC	ChIP and RT-qPCR	Nguyen et al., NSMB, 2010
tL(CAA)G3 F1	ATG CGT ATA TAT TGG CGC TCC	ChIP and RT-qPCR	Nguyen et al., NSMB, 2010
tL(CAA)G3 R1	TTG CCT GAA ATG CTC GTT CT	ChIP and RT-qPCR	Nguyen et al., NSMB, 2010
tK(CUU)G1 F1	ATA CAA TGT GGC TCG GCT ACA AAT C	DRIP-qPCR	Nguyen et al., NSMB, 2010
tK(CUU)G1 R1	TGG GAC TCT TAG AAG GGA AAT AGC TCT	DRIP-qPCR	Nguyen et al., NSMB, 2010
tE(CUC)D F1	GTACACAACAGCTTGTGCTG	DRIP-qPCR	Alzu et al., Cell, 2012
tE(CUC)D R1	CAGAACCTTGATTTGCGACC	DRIP-qPCR	Alzu et al., Cell, 2012
tA(UGC)E F1	aagtttccgctcactacacca	DRIP-qPCR	D'ambrosio et al., Genes Dev, 2008
tA(UGC)E R1	cagaccccacgctttttct	DRIP-qPCR	D'ambrosio et al., Genes Dev, 2008
