# Supplementary material for: A regulatory phosphorylation site on Mec1 controls chromatin occupancy of RNA polymerases during replication stress
Source: EMBO J. 2021 Sep 27;40(21):e108439. doi: 10.15252/embj.2021108439 (PMC8561635; doi:10.15252/embj.2021108439)
Supplement: Supplementary file 5 — Dataset EV1 [file EMBJ-40-e108439-s005.xlsx]

## Sheet: Dataset EV1 legend
Dataset EV1. Chromatome data corresponding to Figure 1A,B and Appendix Figure S1A.
Table of proteins corresponding to the data shown in main Figure 1A and B as well as Appendix Figure S1A. The table shows proteins with differential chromatin binding scores obtained by chromatome in sml1Δ cells comparing synchronously released in S phase with and without 0.2M hydroxyurea for 1h. In the table, logFC indicates the Log2 fold-change (HU vs untreated), the adjusted p-value and -Log10…

## Sheet: 16plex_HUvsUntr.in.sml1_pVal0.1
UniProtID	GenePrimaryDBID	SystematicName	GeneName	logFC	AveExpr	adj.P.Val		minus LOG10 p-value
P39547	S000000075	YAR027W	UIP3	1.21977	8.81157	1.44062e-05		4.84145
P02294	S000000098	YBL002W	HTB2	1.35555	12.0901	0.00875824		2.05758
P0CX83	S000000123	YBL027W	RPL19B	1.43875	13.3361	0.00348883		2.45732
P35183	S000000165	YBL069W	AST1	1.64692	10.8217	7.01523e-05		4.15396
P61830	S000000214	YBR010W	HHT2	1.09115	14.0644	0.00629993		2.20066
P38074	S000000238	YBR034C	HMT1	1.20896	10.9302	0.000157638		3.80234
P23833	S000000241	YBR037C	SCO1	1.61744	6.80459	5.19991e-05		4.284
P38237	S000000262	YBR058C	UBP14	1.5207	10.5518	0.00361432		2.44197
P15992	S000000276	YBR072W	HSP26	1.12663	11.5833	0.0755677		1.12166
P18238	S000000289	YBR085W	AAC3	1.02127	9.28605	0.0008356		3.078
P33315	S000000321	YBR117C	TKL2	1.88811	8.37199	0.0109865		1.95914
P36531	S000000326	YBR122C	MRPL36	3.51777	7.02164	0.000374045		3.42708
P38286	S000000363	YBR159W	IFA38	1.40826	10.4002	0.000729038		3.13725
P0CX38	S000000385	YBR181C	RPS6A	1.1176	14.1216	0.000695302		3.15783
Q02753	S000000395	YBR191W	RPL21A	1.3935	12.7334	0.00276791		2.55785
P25369	S000000539	YCL034W	LSB5	1.35241	8.9067	0.0001602		3.79534
P37261	S000000589	YCL026C-A	FRM2	1.39067	8.98079	1.0081e-05		4.9965
P25348	S000000596	YCR003W	MRPL32	1.80401	8.67602	0.00368432		2.43364
P09007	S000000611	YCR018C	SRD1	1.57926	6.66394	0.0180604		1.74327
P32610	S000000777	YEL051W	VMA8	1.77787	11.0583	3.26093e-05		4.48666
P38555	S000000833	YER031C	YPT31	1.00647	10.8138	0.000467255		3.33045
P40026	S000000840	YER038C	KRE29	1.74321	8.7479	3.48466e-05		4.45784
P0CX31	S000000876	YER074W	RPS24A	1.22331	13.5225	0.00355449		2.44922
P40054	S000000883	YER081W	SER3	1.06113	11.8177	0.000542639		3.26549
P0CX40	S000000904	YER102W	RPS8A	1.06234	12.7181	0.0130324		1.88498
P38682	S000000924	YER122C	GLO3	1.01338	11.1082	0.00097348		3.01167
P38990	S000000931	YER129W	SAK1	1.65396	9.43141	0.00197326		2.70482
P39939	S000000933	YER131W	RPS26B	1.2053	9.31045	0.0301333		1.52095
P40098	S000000984	YER182W	FMP10	1.14339	9.88236	0.00197091		2.70533
P38701	S000001007	YHL015W	RPS20	1.28304	13.1905	0.000581542		3.23542
P32793	S000001058	YHR016C	YSC84	1.19516	10.7587	0.000714576		3.14595
P38765	S000001071	YHR029C	YHI9	1.26527	8.47709	0.00854856		2.06811
P18562	S000001170	YHR128W	FUR1	1.41035	10.7353	1.83613e-06		5.7361
Q01852	S000001284	YIL022W	TIM44	1.50552	11.259	0.000939828		3.02695
P40531	S000001303	YIL041W	GVP36	1.00119	10.4118	0.00151186		2.82049
P40528	S000001309	YIL047C	SYG1	1.05732	9.324	0.00659452		2.18082
P40525	S000001314	YIL052C	RPL34B	2.11011	12.683	0.00209251		2.67933
P21672	S000001328	YIL066C	RNR3	2.02579	9.19496	0.000150661		3.822
P07172	S000001378	YIL116W	HIS5	1.09342	11.1102	0.0808467		1.09234
P26784	S000001395	YIL133C	RPL16A	1.40542	11.5864	0.000505326		3.29643
P40455	S000001414	YIL152W	NA	1.12279	6.57655	5.15056e-05		4.28815
P40581	S000001476	YIR037W	HYR1	1.07996	9.99248	0.000612274		3.21305
P31412	S000001563	YKL080W	VMA5	1.52026	12.0495	3.48466e-05		4.45784
P36008	S000001564	YKL081W	TEF4	1.62902	12.7302	4.57089e-06		5.34
P28707	S000001600	YKL117W	SBA1	1.0011	8.632	9.90314e-05		4.00423
P32343	S000001607	YKL124W	SSH4	1.1363	6.84081	0.000825737		3.08316
P14063	S000001621	YKL138C	MRPL31	1.08983	8.40248	0.00214663		2.66824
P36054	S000001642	YKL159C	RCN1	1.51765	7.14503	0.00209103		2.67964
P36115	S000001727	YKR019C	IRS4	1.02881	6.88755	9.61766e-05		4.01693
P32583	S000001800	YKR092C	SRP40	1.18153	11.78	0.000175653		3.75534
P0CH09	S000001802	YKR094C	RPL40B	2.45272	8.65124	0.000873534		3.05872
P41546	S000001863	YFL031W	HAC1	1.36999	5.86047	4.79509e-05		4.3192
P43585	S000001890	YFL004W	VTC2	1.24617	12.3498	0.00522478		2.28193
P43613	S000001937	YFR041C	ERJ5	1.13099	10.5117	0.000251855		3.59885
P38374	S000002158	YBR162W-A	YSY6	2.73519	5.15946	0.0509156		1.29315
Q12438	S000002168	YDL010W	GRX6	1.05507	7.92917	0.000307707		3.51186
Q07442	S000002228	YDL070W	BDF2	1.04433	11.6208	0.000485589		3.31373
P0C2H8	S000002233	YDL075W	RPL31A	1.09278	12.8648	0.0054659		2.26234
Q12122	S000002289	YDL131W	LYS21	1.08526	12.5249	0.0341013		1.46723
P0CX85	S000002295	YDL136W	RPL35A	1.27076	12.5622	0.0101279		1.99448
P32495	S000002367	YDL208W	NHP2	1.36612	11.4438	0.00702045		2.15363
Q02774	S000002371	YDL212W	SHR3	1.57402	9.32781	0.00653044		2.18506
Q07623	S000002372	YDL213C	NOP6	1.0388	11.4044	0.0357584		1.44662
P49626	S000002419	YDR012W	RPL4B	3.45713	6.44301	0.000120853		3.91774
P13587	S000002447	YDR040C	ENA1	1.9896	5.41928	0.00183479		2.73641
P31688	S000002481	YDR074W	TPS2	1.00495	11.8309	1.51281e-06		5.82022
Q01589	S000002484	YDR077W	SED1	1.24688	5.83479	0.0207087		1.68385
P52490	S000002499	YDR092W	UBC13	1.14395	8.82027	0.000941949		3.02597
Q03920	S000002547	YDR140W	MTQ2	1.33071	8.31736	0.000140588		3.85205
P05453	S000002579	YDR172W	SUP35	1.26761	13.5436	1.63527e-05		4.78641
Q04004	S000002591	YDR183W	PLP1	1.50424	9.08438	6.413e-05		4.19294
Q05498	S000002747	YDR339C	FCF1	1.02244	10.7337	0.0451268		1.34557
P39003	S000002751	YDR343C	HXT6	2.35074	7.83285	0.000175072		3.75678
Q04031	S000002820	YDR412W	RRP17	1.10458	11.4468	0.0413197		1.38384
Q04081	S000002843	YDR435C	PPM1	1.28949	9.99334	3.48466e-05		4.45784
Q04120	S000002861	YDR453C	TSA2	1.30436	7.1435	0.00409066		2.38821
Q04383	S000002909	YDR501W	PLM2	2.45648	8.22455	2.46601e-07		6.60801
P27705	S000003003	YGL035C	MIG1	1.04442	8.2444	0.0612991		1.21255
P53163	S000003036	YGL068W	MNP1	1.06082	9.87906	0.00985597		2.0063
P22149	S000003039	YGL071W	AFT1	1.19922	11.5827	0.0042326		2.37339
P53139	S000003076	YGL108C	NA	1.04489	8.59892	0.00870781		2.06009
P53134	S000003082	YGL114W	NA	1.02444	6.25783	0.000287801		3.54091
P46945	S000003144	YGL176C	NA	1.12428	7.24528	0.00886168		2.05248
P53100	S000003153	YGL185C	NA	1.40034	9.85627	0.0728523		1.13756
P39938	S000003157	YGL189C	RPS26A	1.1688	12.128	0.0109052		1.96237
P53093	S000003166	YGL198W	YIP4	1.51139	7.39294	1.0081e-05		4.9965
P32912	S000003180	YGL212W	VAM7	1.38924	7.69818	0.00257797		2.58872
P53082	S000003188	YGL220W	BOL2	1.29263	4.19392	0.00233756		2.63124
P53080	S000003190	YGL222C	EDC1	1.39154	7.39731	0.014264		1.84576
P16965	S000003240	YGR008C	STF2	3.03016	4.64362	0.000371439		3.43011
P53221	S000003266	YGR034W	RPL26B	1.28308	12.9461	0.00924449		2.03412
P53045	S000003292	YGR060W	ERG25	1.25223	8.87456	0.00387033		2.41225
P53239	S000003294	YGR062C	COX18	3.41992	6.21806	1.43148e-05		4.84421
P48412	S000003304	YGR072W	UPF3	1.02289	11.0496	0.0280968		1.55134
P24000	S000003380	YGR148C	RPL24B	1.98434	11.0701	0.0108789		1.96342
P49723	S000003412	YGR180C	RNR4	1.03255	12.9259	0.0207995		1.68195
P22803	S000003441	YGR209C	TRX2	1.4181	9.96089	0.000436982		3.35954
P32905	S000003446	YGR214W	RPS0A	1.17867	9.37862	0.000128599		3.89076
P53305	S000003447	YGR215W	RSM27	1.33607	6.28993	0.000971147		3.01272
P53334	S000003511	YGR279C	SCW4	2.24092	8.67325	4.34112e-05		4.3624
P53335	S000003512	YGR280C	PXR1	1.07189	11.8094	0.000449095		3.34766
P47081	S000003540	YJL003W	COX16	1.68376	6.88384	0.000997927		3.0009
P09938	S000003563	YJL026W	RNR2	1.32384	12.3582	5.92676e-05		4.22718
P47044	S000003591	YJL055W	NA	1.18465	9.30807	0.000196932		3.70568
P32529	S000003824	YJR063W	RPA12	1.37692	9.42237	0.0277339		1.55699
P0CX26	S000003855	YJR094W-A	RPL43B	1.14657	11.3918	0.0135127		1.86926
P47142	S000003863	YJR102C	VPS25	1.36615	8.02891	0.00299523		2.52357
P47153	S000003877	YJR116W	TDA4	2.05233	5.35995	0.00161719		2.79124
P41800	S000003929	YLL006W	MMM1	1.29485	7.09507	0.00036178		3.44156
Q12373	S000003945	YLL022C	HIF1	1.03227	9.45543	0.0005196		3.28433
P31539	S000003949	YLL026W	HSP104	1.06962	13.6112	9.23903e-06		5.03437
Q07825	S000003952	YLL029W	FRA1	1.03153	11.2756	0.0019011		2.721
P05748	S000004019	YLR029C	RPL15A	1.26333	13.4162	0.00135767		2.86721
Q12209	S000004037	YLR047C	FRE8	1.50545	6.41828	0.0015158		2.81936
P41805	S000004065	YLR075W	RPL10	1.18293	13.9617	0.000607654		3.21634
Q12255	S000004083	YLR093C	NYV1	1.09275	8.72504	3.26093e-05		4.48666
P47977	S000004126	YLR136C	TIS11	2.1327	9.71933	0.000530974		3.27493
P39015	S000004140	YLR150W	STM1	1.10833	12.5271	0.0221984		1.65368
Q05809	S000004208	YLR218C	COA4	2.11672	6.07417	0.0064776		2.18859
P19073	S000004219	YLR229C	CDC42	1.6893	9.23401	3.70105e-05		4.43168
P32835	S000004284	YLR293C	GSP1	1.63537	11.9237	4.35298e-05		4.36121
P49167	S000004317	YLR325C	RPL38	1.33369	12.51	0.00427478		2.36909
P36027	S000004324	YLR332W	MID2	1.43359	8.58279	0.00586267		2.2319
P05743	S000004336	YLR344W	RPL26A	1.03412	8.4475	0.00336669		2.4728
O13563	S000004413	YLR421C	RPN13	2.20677	7.71349	0.000413856		3.38315
P23287	S000004425	YLR433C	CNA1	1.2289	10.2239	0.000662349		3.17891
P05739	S000004440	YLR448W	RPL6B	1.42944	11.0573	0.000558876		3.25268
Q06205	S000004441	YLR449W	FPR4	1.37025	11.8115	0.0104912		1.97917
P36533	S000004468	YML009C	MRPL39	1.22017	6.49554	0.00128123		2.89237
P49435	S000004484	YML022W	APT1	1.64061	10.2025	3.70105e-05		4.43168
Q03713	S000004492	YML030W	RCF1	1.33487	8.91834	0.0013561		2.86771
P38911	S000004539	YML074C	FPR3	1.01232	12.3837	0.03321		1.47873
Q03629	S000004544	YML079W	NA	1.19718	7.00661	0.00430401		2.36613
P13483	S000004581	YML113W	DAT1	1.24231	8.6529	0.0287385		1.54154
P40212	S000004750	YMR142C	RPL13B	1.26452	12.4998	0.00215034		2.66749
P15108	S000004798	YMR186W	HSC82	1.07646	14.6387	4.57089e-06		5.34
P05745	S000004807	YMR194W	RPL36A	1.64582	9.06191	0.00233756		2.63124
P46784	S000004843	YMR230W	RPS10B	2.206	4.51971	0.0321747		1.49249
P32843	S000004917	YMR302C	YME2	1.1232	9.12296	0.0018351		2.73634
P25294	S000004952	YNL007C	SIS1	1.21329	12.59	0.00202568		2.69343
P53960	S000004985	YNL040W	NA	1.01399	10.5955	0.00315212		2.5014
P53942	S000005016	YNL072W	RNH201	1.39114	8.18566	3.71214e-05		4.43038
P34072	S000005020	YNL076W	MKS1	1.16393	7.08516	0.000540161		3.26748
P53899	S000005099	YNL155W	CUZ1	1.1455	10.1687	4.72039e-05		4.32602
P0CX27	S000005106	YNL162W	RPL42A	1.90034	12.121	0.0177263		1.75138
P53872	S000005134	YNL190W	NA	1.54558	7.84135	0.000760253		3.11904
P40169	S000005138	YNL194C	NA	1.29929	6.9922	0.00209251		2.67933
P40160	S000005151	YNL207W	RIO2	1.19524	11.0492	3.26093e-05		4.48666
P53389	S000005338	YNR055C	HOL1	1.14005	6.30938	0.00385404		2.41408
Q01855	S000005400	YOL040C	RPS15	1.80053	12.6772	0.00121398		2.91579
P22768	S000005419	YOL058W	ARG1	1.30649	12.0262	0.00889829		2.05069
P0CX49	S000005480	YOL120C	RPL18B	1.09274	13.4604	0.00010467		3.98018
P07280	S000005481	YOL121C	RPS19A	1.10361	12.2556	0.0137836		1.86064
P04456	S000005487	YOL127W	RPL25	1.21849	12.8034	0.000546609		3.26232
Q12314	S000005547	YOR021C	SFM1	1.17877	9.6607	4.57089e-06		5.34
P12611	S000005569	YOR043W	WHI2	1.01369	10.009	0.000352442		3.45291
P0CX34	S000005708	YOR182C	RPS30A	1.88585	10.6305	0.00593905		2.22628
P41056	S000005760	YOR234C	RPL33B	1.34464	8.51509	0.000347584		3.45894
Q08689	S000005779	YOR253W	NAT5	1.25327	9.31383	0.000958545		3.01839
Q08702	S000005784	YOR258W	HNT3	1.02705	7.38703	5.92676e-05		4.22718
Q12256	S000005799	YOR273C	TPO4	1.29066	8.34658	0.000487398		3.31212
P12962	S000005802	YOR276W	CAF20	2.0559	9.4175	8.33437e-05		4.07913
Q08745	S000005819	YOR293W	RPS10A	1.46839	12.6395	3.70105e-05		4.43168
P0CX24	S000005839	YOR312C	RPL20A	1.20054	13.1878	0.00496409		2.30416
P22203	S000005859	YOR332W	VMA4	1.50207	11.8355	2.46601e-07		6.60801
P33122	S000005871	YOR344C	TYE7	1.13364	10.5191	0.001042		2.98213
P48589	S000005896	YOR369C	RPS12	1.22896	12.4954	0.0108825		1.96327
Q08887	S000005899	YOR372C	NDD1	1.21933	8.59382	0.00272564		2.56453
P29547	S000005969	YPL048W	CAM1	1.00142	11.0566	5.30878e-05		4.27501
Q12672	S000006000	YPL079W	RPL21B	1.52771	9.62067	0.00050734		3.2947
P41930	S000006013	YPL092W	SSU1	1.89086	8.07633	0.0106402		1.97305
P26321	S000006052	YPL131W	RPL5	1.16089	13.9612	0.000175072		3.75678
P05744	S000006064	YPL143W	RPL33A	1.02423	11.851	0.00220433		2.65672
P35844	S000006066	YPL145C	KES1	1.43758	12.4086	3.42524e-05		4.46531
Q12213	S000006119	YPL198W	RPL7B	2.04532	8.29157	0.00220381		2.65683
P21560	S000006136	YPL215W	CBP3	1.02879	11.0929	5.32731e-05		4.27349
Q08977	S000006181	YPL260W	CUB1	1.33051	10.3044	0.000918616		3.03687
P32178	S000006264	YPR060C	ARO7	1.26231	10.8386	1.11842e-05		4.9514
P18408	S000006371	YPR167C	MET16	1.06813	9.36344	3.45643e-05		4.46137
P05747	S000006437	YFR032C-A	RPL29	1.56276	11.0249	0.0655679		1.18331
O14455	S000006438	YPL249C-A	RPL36B	1.03681	12.1301	0.0132868		1.87658
P37263	S000007223	YCR087C-A	NA	1.35742	10.3539	0.000385131		3.41439
Q3E764	S000007246	YLR262C-A	TMA7	1.96744	9.97222	0.00123694		2.90765
P0C2I6	S000007376	YLR227W-B	NA	1.07295	9.40115	0.00702752		2.1532
Q99337	S000007385	YNL054W-B	NA	1.02006	10.442	0.00793166		2.10064
P0C2I4	S000007421	YHR214C-C	NA	1.89631	8.28601	0.00111113		2.95423
Q3E7B7	S000007588	YDL085C-A	NA	2.10777	7.51289	0.00515839		2.28749
Q3E6R5	S000007650	YDR381C-A	NA	1.07556	7.18988	0.00388217		2.41093
