# Supplementary material for: A regulatory phosphorylation site on Mec1 controls chromatin occupancy of RNA polymerases during replication stress
Source: EMBO J. 2021 Sep 27;40(21):e108439. doi: 10.15252/embj.2021108439 (PMC8561635; doi:10.15252/embj.2021108439)
Supplement: Supplementary file 6 — Dataset EV2 [file EMBJ-40-e108439-s015.xlsx]

## Sheet: Daset EV2 legend
Dataset EV2. Chromatome data corresponding to Figure 1A,B and Appendix Figure S1B.
Table of proteins corresponding to the data shown in main Figure 1A and B as well as Appendix Figure S1A. The table shows proteins with differential chromatin binding scores obtained by chromatome in sml1D cells comparing synchronously released in S phase with and without 0.2M hydroxyurea for 1h. In the table, logFC indicates the Log2 fold-change (HU vs untreated), the adjusted p-value and -Log10…

## Sheet: 16plex_HUvsUntr.in.sml1_pVal0.1
UniProtID	GenePrimaryDBID	SystematicName	GeneName	logFC	AveExpr	adj.P.Val		minus LOG10 p-value		Function
P18410	S000000007	YAL009W	SPO7	-1.45624	6.79289	0.000152335		3.8172		Putative regulatory subunit of Nem1p-Spo7p phosphatase holoenzyme; regulates nuclear growth by controlling phospholipid biosynthesis, required for normal nuclear envelope morphology, premeiotic replication, and sporulation
P07866	S000000022	YAL024C	LTE1	-1.28791	11.2413	0.00352311		2.45307		Protein similar to GDP/GTP exchange factors; without detectable GEF activity; required for asymmetric localization of Bfa1p at daughter-directed spindle pole bodies and for mitotic exit at low temperatures
P35194	S000000100	YBL004W	UTP20	-1.11085	13.728	0.000745172		3.12774		Component of the small-subunit (SSU) processome; SSU processome is involved in the biogenesis of the 18S rRNA
P38208	S000000114	YBL018C	POP8	-1.03668	9.49006	0.000206609		3.68485		Subunit of both RNase MRP and nuclear RNase P; RNase MRP cleaves pre-rRNA, while nuclear RNase P cleaves tRNA precursors to generate mature 5' ends and facilitates turnover of nuclear RNAs; relocalizes to the cytosol in response to hypoxia
P18414	S000000136	YBL040C	ERD2	-1.83818	7.47655	0.000446675		3.35001		HDEL receptor; an integral membrane protein that binds to the HDEL motif in proteins destined for retention in the endoplasmic reticulum; has a role in maintenance of normal levels of ER-resident proteins
P38196	S000000138	YBL042C	FUI1	-1.37604	7.51558	3.5506e-05		4.4497		High affinity uridine permease, localizes to the plasma membrane; also mediates low but significant transport of the cytotoxic nucleoside analog 5-fluorouridine; not involved in uracil transport; relative distribution to the vacuole increases upon DNA replication stress
P38193	S000000142	YBL046W	PSY4	-2.019	10.4125	0.000428057		3.3685		Regulatory subunit of protein phosphatase PP4; presence of Psy4p in the PP4 complex (along with catalytic subunit Pph3p and Psy2p) is required for dephosphorylation of the histone variant H2AX, but not for dephosphorylation of Rad53p, during recovery from the DNA damage checkpoint; localization is cell-cycle dependent and regulated by Cdc28p phosphorylation; required for cisplatin resistance; hom…
P34217	S000000147	YBL051C	PIN4	-1.50894	6.66595	0.000125449		3.90153		Protein involved in G2/M phase progression and response to DNA damage; interacts with Rad53p; contains an RNA recognition motif, a nuclear localization signal, and several SQ/TQ cluster domains; hyperphosphorylated in response to DNA damage
P34228	S000000162	YBL066C	SEF1	-1.22097	9.12292	1.21979e-05		4.91371		Putative transcription factor; has homolog in Kluyveromyces lactis
P38181	S000000175	YBL079W	NUP170	-1.2225	13.2913	0.000175072		3.75678		Subunit of inner ring of nuclear pore complex (NPC); contributes to NPC assembly and nucleocytoplasmic transport; interacts with genomic regions that contain ribosomal protein and subtelomeric genes, where it functions in nucleosome positioning and as a repressor of transcription; both Nup170p and Nup157p are similar to human Nup155p; NUP170 has a paralog, NUP157, that arose from the whole genome…
P38224	S000000244	YBR040W	FIG1	-2.06869	8.19671	3.70105e-05		4.43168		Integral membrane protein required for efficient mating; may participate in or regulate the low affinity Ca2+ influx system, which affects intracellular signaling and cell-cell fusion during mating
P38235	S000000257	YBR053C		-1.18236	7.158	0.00049796		3.30281		Putative protein of unknown function; induced by cell wall perturbation
P38242	S000000274	YBR070C	ALG14	-1.57205	6.34323	0.0290719		1.53653		Component of UDP-GlcNAc transferase; required for second step of dolichyl-linked oligosaccharide synthesis; anchors catalytic subunit Alg13p to ER membrane; similar to bacterial and human glycosyltransferases; both human homologs ALG13 and ALG14 are required to complement yeast alg14 mutant; mutations of human ALG14 cause congenital myasthenic syndrome
P16661	S000000314	YBR110W	ALG1	-1.03393	7.8046	0.0130324		1.88498		Mannosyltransferase; involved in asparagine-linked glycosylation in the endoplasmic reticulum (ER); essential for viability; human homolog ALG1 complements yeast null mutant
P38111	S000000340	YBR136W	MEC1	-1.09869	10.2108	6.94948e-05		4.15805		Genome integrity checkpoint protein and PI kinase superfamily member; Mec1p and Dun1p function in same pathway to regulate dNTP pools and telomere length; signal transducer required for cell cycle arrest and transcriptional responses to damaged or unreplicated DNA; facilitates replication fork progression and regulates P-body formation under replication stress; promotes interhomolog recombination…
P38114	S000000354	YBR150C	TBS1	-1.17851	10.7872	0.000285136		3.54495		Protein of unknown function; the authentic, non-tagged protein is detected in highly purified mitochondria in high-throughput studies; associates with rDNA chromatin in vivo; TBS1 has a paralog, HAL9, that arose from the whole genome duplication
P38283	S000000360	YBR156C	SLI15	-1.05414	10.5811	5.30878e-05		4.27501		Subunit of the conserved chromosomal passenger complex (CPC); complex regulates kinetochore-microtubule attachments, activation of the spindle tension checkpoint, and mitotic spindle disassembly; other complex members are Ipl1p, Bir1p, and Nbl1p
P33754	S000000375	YBR171W	SEC66	-1.24233	9.52726	0.00268953		2.57032		Non-essential subunit of Sec63 complex; with Sec61 complex, Kar2p/BiP and Lhs1p forms a channel competent for SRP-dependent and post-translational SRP-independent protein targeting and translocation into the ER; other members are Sec63p, Sec62p, and Sec72p
P38128	S000000386	YBR182C	SMP1	-1.17155	7.10404	1.86851e-05		4.72851		MADS-box transcription factor involved in osmotic stress response; SMP1 has a paralog, RLM1, that arose from the whole genome duplication
P38306	S000000401	YBR197C		-1.0721	6.53485	0.0109998		1.95861		Protein of unknown function; green fluorescent protein (GFP)-fusion protein localizes to the cytoplasm and nucleus; YBR197C is not an essential gene; relative distribution to the nucleus increases upon DNA replication stress; YBR197C has a paralog, YPL077C, that arose from the whole genome duplication
P38313	S000000415	YBR211C	AME1	-1.35661	8.77836	0.000293961		3.53171		Essential kinetochore protein associated with microtubules and SPBs; component of the kinetochore sub-complex COMA (Ctf19p, Okp1p, Mcm21p, Ame1p); involved in spindle checkpoint maintenance; orthologous to human centromere constitutive-associated network (CCAN) subunit CENP-U and fission yeast Mis17; relative distribution to the nucleus increases upon DNA replication stress
P32831	S000000416	YBR212W	NGR1	-1.1213	11.0563	0.0011576		2.93644		RNA binding protein that negatively regulates growth rate; interacts with the 3' UTR of the mitochondrial porin (POR1) mRNA and enhances its degradation; overexpression impairs mitochondrial function; interacts with Dhh1p to mediate POR1 mRNA decay; expressed in stationary phase
P38330	S000000442	YBR238C		-1.37619	11.4104	0.00718809		2.14339		Mitochondrial membrane protein; not required for respiratory growth but causes a synthetic respiratory defect in combination with rmd9 mutations; transcriptionally up-regulated by TOR; deletion increases life span; YBR238C has a paralog, RMD9, that arose from the whole genome duplication
P38140	S000000443	YBR239C	ERT1	-1.03264	9.35223	0.000190169		3.72086		Transcriptional regulator; involved in regulation of gluconeogenesis and fermentable carbon utilization; GFP-fusion protein localizes to cytoplasm, nucleus; null mutation affects periodicity of transcriptional and metabolic oscillation; plays role in restricting Ty1 transposition; member of the zinc cluster family of proteins, similar to Rds2p
P29539	S000000479	YBR275C	RIF1	-1.7047	12.1773	0.000355498		3.44916		Protein that binds to the Rap1p C-terminus; involved in control of DNA replication; binds to replication origins to protect DNA at replication forks; contributes to resection of DNA double strand breaks (DSBs); acts synergistically with Rif2p to help control telomere length and establish telomeric silencing; deletion results in telomere elongation
P38157	S000000501	YBR297W	MAL33	-1.50988	9.14495	2.34547e-06		5.62977		MAL-activator protein; part of complex locus MAL3; nonfunctional in genomic reference strain S288C
P25566	S000000538	YCL033C	MXR2	-1.05783	7.56048	0.002015		2.69572		Methionine-R-sulfoxide reductase; involved in the response to oxidative stress; protects iron-sulfur clusters from oxidative inactivation along with MXR1; involved in the regulation of lifespan
P25621	S000000623	YCR028C	FEN2	-1.25056	5.29995	0.000428057		3.3685		Plasma membrane H+-pantothenate symporter; confers sensitivity to the antifungal agent fenpropimorph; relocalizes from vacuole to cytoplasm upon DNA replication stress
P25361	S000000639	YCR043C		-1.3753	7.45918	0.0130097		1.88573		Putative protein of unknown function; green fluorescent protein (GFP)-fusion protein localizes to the Golgi apparatus; YCR043C is not an essential gene
P10862	S000000662	YCR066W	RAD18	-1.32983	8.96078	5.17736e-05		4.28589		E3 ubiquitin ligase; forms heterodimer with Rad6p to monoubiquitinate PCNA-K164; heterodimer binds single-stranded DNA and has single-stranded DNA dependent ATPase activity; required for postreplication repair; SUMO-targeted ubiquitin ligase (STUbl) that contains a SUMO-interacting motif (SIM) which stimulates its ubiquitin ligase activity towards the sumoylated form of PCNA
P25648	S000000677	YCR081W	SRB8	-1.42426	10.2001	0.000804325		3.09457		Subunit of the RNA polymerase II mediator complex; associates with core polymerase subunits to form the RNA polymerase II holoenzyme; essential for transcriptional regulation; involved in glucose repression
P25651	S000000682	YCR086W	CSM1	-1.1569	9.39505	0.00721101		2.142		Nucleolar protein that mediates homolog segregation during meiosis I; forms a complex with Lrs4p and then Mam1p at kinetochores; required for condensin recruitment to the replication fork barrier site and rDNA repeat segregation
P25611	S000000703	YCR106W	RDS1	-1.42798	8.54284	0.00300253		2.52251		Putative zinc cluster transcription factor; involved in conferring resistance to cycloheximide
P40005	S000000729	YEL003W	GIM4	-2.61714	5.91152	0.00317929		2.49767		Subunit of the heterohexameric cochaperone prefoldin complex; complex binds specifically to cytosolic chaperonin and transfers target proteins to it
P08067	S000000750	YEL024W	RIP1	-1.30806	8.19713	0.00959133		2.01812		Ubiquinol-cytochrome-c reductase; a Rieske iron-sulfur protein of the mitochondrial cytochrome bc1 complex; transfers electrons from ubiquinol to cytochrome c1 during respiration; during import, Rip1p is first imported into the mitochondrial matrix where it is processed, acquires its Fe-S cluster, and is folded, then is translocated into the inner membrane by the action of a homo-oligomer of Bcs1…
P32613	S000000774	YEL048C	TCA17	-1.41828	6.84844	0.0291914		1.53474		Component of transport protein particle (TRAPP) complex II; TRAPPII is a multimeric guanine nucleotide-exchange factor for the GTPase Ypt1p, regulating intra-Golgi and endosome-Golgi traffic; promotes association of TRAPPII-specific subunits with the TRAPP core complex; sedlin related; human Sedlin mutations cause SEDT, a skeletal disorder
P39985	S000000781	YEL055C	POL5	-1.22033	12.0052	0.000399295		3.39871		Protein involved in 60S assembly and pre-40S AFs recycling; has sequence similarity to human MybBP1A and weak sequence similarity to B-type DNA polymerases; not required for chromosomal DNA replication
P33331	S000000811	YER009W	NTF2	-1.41245	7.40661	0.0170873		1.76733		Nuclear envelope protein; interacts with GDP-bound Gsp1p and with proteins of the nuclear pore to transport Gsp1p into the nucleus where it is an essential player in nucleocytoplasmic transport
P40013	S000000818	YER016W	BIM1	-1.08983	10.3953	0.00197278		2.70492		Microtubule plus end-tracking protein; forms a complex with Kar9p that makes up the cortical microtubule capture site and delays the exit from mitosis when the spindle is oriented abnormally; homolog of human end binding protein 1 (EB1)
P40019	S000000832	YER030W	CHZ1	-1.77972	6.75293	2.60148e-05		4.58478		Histone chaperone for Htz1p/H2A-H2B dimer; required for the stabilization of the Chz1p-Htz1-H2B complex; has overlapping function with Nap1p; null mutant displays weak sensitivity to MMS and benomyl; contains a highly conserved CHZ motif; protein abundance increases in response to DNA replication stress
P40028	S000000843	YER041W	YEN1	-1.11971	8.79382	0.0120689		1.91833		Holliday junction resolvase; promotes template switching during break-induced replication (BIR), causing non-reciprocal translocations (NRTs); localization is cell-cycle dependent and regulated by Cdc28p phosphorylation; homolog of human GEN1; similar to S. cerevisiae endonuclease Rth1p
P40034	S000000853	YER051W	JHD1	-1.28926	9.21977	0.000120853		3.91774		JmjC domain family histone demethylase specific for H3-K36; similar to proteins found in human, mouse, drosophila, X. laevis, C. elegans, and S. pombe
P17064	S000000858	YER056C	FCY2	-2.97055	6.93142	0.00161719		2.79124		Purine-cytosine permease; mediates purine (adenine, guanine, and hypoxanthine) and cytosine accumulation; relative distribution to the vacuole increases upon DNA replication stress
P40037	S000000859	YER057C	HMF1	-1.64511	8.29528	0.000824532		3.08379		Member of the p14.5 protein family; functionally complements Mmf1p function when targeted to mitochondria; heat shock inducible; high-dosage growth inhibitor; forms a homotrimer in vitro; HMF1 has a paralog, MMF1, that arose from the whole genome duplication
Q02771	S000000860	YER058W	PET117	-1.13188	5.98924	0.0153388		1.81421		Assembly factor that couples heme a synthesis to complex IV assembly; regulates the oligomerization state of the Cox15p heme a synthase, and couples this to the assembly of the cytochrome C oxidase complex (complex IV)
P40064	S000000907	YER105C	NUP157	-1.08675	12.9645	3.59784e-05		4.44396		Subunit of the inner ring of the nuclear pore complex (NPC); contributes to NPC assembly and tethering of DNA to the nuclear periphery; both Nup170p and NUP157p are similar to human Nup155p; NUP157 has a paralog, NUP170, that arose from the whole genome duplication
P40070	S000000914	YER112W	LSM4	-1.44357	8.26264	0.00881904		2.05458		Lsm (Like Sm) protein; part of heteroheptameric complexes (Lsm2p-7p and either Lsm1p or 8p): cytoplasmic Lsm1p complex involved in mRNA decay; nuclear Lsm8p complex part of U6 snRNP and possibly involved in processing tRNA, snoRNA, and rRNA; forms cytoplasmic foci upon DNA replication stress
P40071	S000000915	YER113C	TMN3	-1.02274	7.43176	0.00128153		2.89227		Protein with a role in cellular adhesion and filamentous growth; similar to Emp70p and Tmn2p; member of Transmembrane Nine family with 9 transmembrane segments; localizes to Golgi; induced by 8-methoxypsoralen plus UVA irradiation
P40083	S000000939	YER137C		-1.175	8.17814	0.00334095		2.47613		Protein of unknown function
P40090	S000000949	YER147C	SCC4	-1.63142	9.67036	0.0026883		2.57052		Subunit of cohesin loading factor (Scc2p-Scc4p); complex is required for the loading of cohesin complexes onto chromosomes; involved in establishing sister chromatid cohesion during double-strand break repair via phosphorylated histone H2AX
P40093	S000000958	YER156C	MYG1	-1.03381	10.653	0.000569482		3.24452		Protein involved in mitochondrial function; interacts with Hsp82p and copurifies with Ipl1p; expression is copper responsive and downregulated in strains deleted for MAC1, a copper-responsive transcription factor; human homolog MYG1 complements yeast null mutant
P39961	S000000986	YER184C	TOG1	-1.43613	8.93103	9.23903e-06		5.03437		Transcriptional activator of oleate genes; regulates genes involved in fatty acid utilization; zinc cluster protein; deletion confers sensitivity to Calcufluor white, and prevents growth on glycerol or lactate as sole carbon source
P38745	S000001009	YHL017W		-1.77371	5.10548	0.00195922		2.70792		Putative protein of unknown function; green fluorescent protein (GFP)-fusion protein co-localizes with clathrin-coated vesicles; YHL017W has a paralog, PTM1, that arose from the whole genome duplication
P23180	S000001013	YHL021C	AIM17	-1.0644	10.0683	0.0247795		1.60591		Protein of unknown function; the authentic, non-tagged protein is detected in highly purified mitochondria in high-throughput studies; null mutant displays reduced frequency of mitochondrial genome loss
P38705	S000001053	YHR011W	DIA4	-1.40581	6.95947	0.00171226		2.76643		Probable mitochondrial seryl-tRNA synthetase; mutant displays increased invasive and pseudohyphal growth
P23968	S000001068	YHR026W	VMA16	-2.19605	7.61662	0.00647502		2.18876		Subunit c'' of the vacuolar ATPase; v-ATPase functions in acidification of the vacuole; one of three proteolipid subunits of the V0 domain
P34162	S000001083	YHR041C	SRB2	-1.59859	10.0921	8.63448e-05		4.06376		Subunit of the RNA polymerase II mediator complex; associates with core polymerase subunits to form the RNA polymerase II holoenzyme; general transcription factor involved in telomere maintenance
P00427	S000001093	YHR051W	COX6	-1.71928	8.41803	0.0020671		2.68464		Subunit VI of cytochrome c oxidase (Complex IV); Complex IV is the terminal member of the mitochondrial inner membrane electron transport chain; expression is regulated by oxygen levels
P38784	S000001102	YHR060W	VMA22	-1.32138	8.9399	0.00628336		2.20181		Protein that is required for vacuolar H+-ATPase (V-ATPase) function; peripheral membrane protein; not an actual component of the V-ATPase complex; functions in the assembly of the V-ATPase; localized to the yeast endoplasmic reticulum (ER)
P38806	S000001132	YHR090C	YNG2	-1.29973	8.98603	0.000150661		3.822		Subunit of NuA4, an essential histone acetyltransferase complex; positions Piccolo NuA4 for efficient acetylation of histone H4 or histone H2A; relocalizes to the cytosol in response to hypoxia; similar to human tumor suppressor ING1 and its isoforms ING4 and ING5
P38811	S000001141	YHR099W	TRA1	-1.51265	13.8385	0.000217943		3.66166		Subunit of SAGA and NuA4 histone acetyltransferase complexes; interacts with acidic activators (e.g., Gal4p) which leads to transcription activation; similar to human TRRAP, which is a cofactor for c-Myc mediated oncogenic transformation
P38839	S000001178	YHR136C	SPL2	-1.8784	5.23656	0.0334341		1.47581		Protein with similarity to cyclin-dependent kinase inhibitors; downregulates low-affinity phosphate transport during phosphate limitation by targeting Pho87p to the vacuole; upstream region harbors putative hypoxia response element (HRE) cluster; overproduction suppresses a plc1 null mutation; promoter shows an increase in Snf2p occupancy after heat shock; GFP-fusion protein localizes to the cyto…
P38843	S000001184	YHR142W	CHS7	-1.2979	6.8586	0.00487462		2.31206		Protein of unknown function; may be involved in chitin biosynthesis by regulation of Chs3p export from the ER; relocalizes from bud neck to ER upon DNA replication stress
P38849	S000001194	YHR151C	MTC6	-1.72873	5.03331	0.00345843		2.46112		Protein of unknown function; mtc6 is synthetically sick with cdc13-1; SWAT-GFP and mCherry fusion proteins localize to the vacuole while SWAT-GFP fusion also localizes to the endoplasmic reticulum
P29704	S000001233	YHR190W	ERG9	-1.05132	10.7227	0.0138789		1.85765		Farnesyl-diphosphate farnesyl transferase (squalene synthase); joins two farnesyl pyrophosphate moieties to form squalene in the sterol biosynthesis pathway
P38878	S000001235	YHR192W	LNP1	-1.20703	7.28012	0.00702752		2.1532		Lunapark family member involved in ER network formation; regulates the ER asymmetry-induced inheritance block during ER stress; localizes to ER junctions and this localization is regulated by the yeast atlastin ortholog Sey1p; required for reticulophagy where it is proposed to stabilize the actin-dependent remodeling of the ER; interacts with the reticulon protein Rtn1p; induced in response to th…
P40560	S000001263	YIL001W		-1.20581	9.07426	0.0084331		2.07401		Putative protein of unknown function; contains a BTB/POZ domain which generally function in protein interactions; deletion slightly improved competitive fitness in rich media; GFP-tagged protein is localized to the cytoplasm
P40547	S000001279	YIL017C	VID28	-1.17455	10.1449	0.00356997		2.44734		GID Complex subunit, serves as adaptor for regulatory subunit Vid24p; protein involved in proteasome-dependent catabolite degradation of fructose-1,6-bisphosphatase (FBPase); localized to the nucleus and the cytoplasm
P40543	S000001286	YIL024C		-1.01164	6.81657	0.0186292		1.72981		Putative protein of unknown function; non-essential gene; expression directly regulated by the metabolic and meiotic transcriptional regulator Ume6p
P40540	S000001289	YIL027C	EMC5	-1.20584	7.27906	0.00506944		2.29504		Member of conserved ER transmembrane complex; required for efficient folding of proteins in the ER; null mutant displays induction of the unfolded protein response, and also shows K1 killer toxin resistance; homologous to worm B0334.15/EMC-5, fly CG15168, human MMGT
P40185	S000001313	YIL051C	MMF1	-1.24597	5.73496	0.00245206		2.61047		Mitochondrial protein required for transamination of isoleucine; but not of valine or leucine; may regulate specificity of branched-chain transaminases Bat1p and Bat2p; induction of expression in response to stress is mediated by a Hog1p-regulated antisense RNA and gene looping; interacts genetically with mitochondrial ribosomal protein genes; MMF1 has a paralog, HMF1, that arose from the whole g…
P40522	S000001318	YIL056W	VHR1	-1.56887	10.3391	0.000257017		3.59004		Transcriptional activator; required for the vitamin H-responsive element (VHRE) mediated induction of VHT1 (Vitamin H transporter) and BIO5 (biotin biosynthesis intermediate transporter) in response to low biotin concentrations; VHR1 has a paralog, VHR2, that arose from the whole genome duplication
Q00916	S000001323	YIL061C	SNP1	-1.01765	9.69902	0.000175072		3.75678		Component of U1 snRNP required for mRNA splicing via spliceosome; substrate of the arginine methyltransferase Hmt1p; may interact with poly(A) polymerase to regulate polyadenylation; homolog of human U1 70K protein; protein abundance increases in response to DNA replication stress
P40518	S000001324	YIL062C	ARC15	-1.21632	8.21208	0.00204198		2.68995		Subunit of the ARP2/3 complex; ARP2/3 is required for the motility and integrity of cortical actin patches; has mRNA binding activity
P40511	S000001335	YIL073C	SPO22	-1.24766	5.55781	0.000157638		3.80234		Meiosis-specific protein essential for chromosome synapsis; involved in completion of nuclear divisions during meiosis; induced early in meiosis
P40509	S000001338	YIL076W	SEC28	-1.25507	10.5688	0.000895226		3.04807		Epsilon-COP subunit of the coatomer; regulates retrograde Golgi-to-ER protein traffic; stabilizes Cop1p, the alpha-COP and the coatomer complex; non-essential for cell growth; protein abundance increases in response to DNA replication stress
P40477	S000001377	YIL115C	NUP159	-1.14031	11.154	0.00168377		2.77372		FG-nucleoporin component of central core of the nuclear pore complex; also part of the nuclear pore complex (NPC) cytoplasmic filaments; contributes directly to nucleocytoplasmic transport; regulates ADP release from the ATP-dependent RNA helicase Dbp5p; forms a stable association with Nup82p, Gle2p and two other FG-nucleoporins (Nsp1p and Nup116p)
P38927	S000001401	YIL139C	REV7	-1.01922	7.76397	0.000481959		3.31699		Accessory subunit of DNA polymerase zeta; involved in translesion synthesis during post-replication repair; required for mutagenesis induced by DNA damage; involved in double-strand break repair; may be involved in meiosis; forms a complex with Rev3p, Pol31p and Pol32p
P32354	S000001412	YIL150C	MCM10	-1.03889	11.2529	9.08524e-05		4.04166		Essential chromatin-associated protein; involved in initiation of DNA replication; required for association of MCM2-7 complex with replication origins; required to stabilize catalytic subunit of DNA polymerase-alpha; coordinates function of replication fork helicase; self-associates through its N-terminal domain
P40456	S000001413	YIL151C	ESL1	-1.24745	9.74171	0.00109408		2.96095		hEST1A/B (SMG5/6)-like protein; contributes to environment-sensing adaptive gene expression responses; Esl1p and Esl2p contain a 14-3-3-like domain and a putative PilT N-terminus ribonuclease domain; ESL1 has a paralog, ESL2, that arose from the whole genome duplication
P40453	S000001418	YIL156W	UBP7	-1.30708	10.4252	0.00299523		2.52357		Ubiquitin-specific protease that cleaves ubiquitin-protein fusions; involved in cell cycle progression through S phase; UBP7 has a paralog, UBP11, that arose from the whole genome duplication
P40434	S000001439	YIL177C		-1.0779	7.66764	5.78076e-05		4.23802		Putative Y' element ATP-dependent helicase
P34241	S000001497	YKL014C	URB1	-1.00156	13.1623	0.000247151		3.60704		Protein required for the normal accumulation of 25S and 5.8S rRNAs; nucleolar protein; associated with the 27SA2 pre-ribosomal particle; proposed to be involved in the biogenesis of the 60S ribosomal subunit
P20484	S000001504	YKL021C	MAK11	-1.04556	10.4075	0.000813424		3.08968		Protein involved in an early step of 60S ribosomal subunit biogenesis; essential for cell growth and replication of killer M1 dsRNA virus; contains four beta-transducin repeats
P33417	S000001515	YKL032C	IXR1	-1.3711	11.0067	0.000243005		3.61438		Transcriptional repressor that regulates hypoxic genes during normoxia; involved in the aerobic repression of genes such as COX5b, TIR1, and HEM13; binds DNA intrastrand cross-links formed by cisplatin; HMG (high mobility group box) domain containing protein which binds and bends cisplatin-modified DNA, blocking excision repair; IXR1 has a paralog, ABF2, that arose from the whole genome duplicati…
P32862	S000001521	YKL038W	RGT1	-1.19158	8.83472	0.0118421		1.92657		Glucose-responsive transcription factor; regulates expression of several glucose transporter (HXT) genes in response to glucose; binds to promoters and acts both as a transcriptional activator and repressor; recruits Tup1p/Cyc8p to target gene promoters; RGT1 has a paralog, EDS1, that arose from the whole genome duplication
P32857	S000001522	YKL039W	PTM1	-1.11054	7.67075	0.00379349		2.42096		Protein of unknown function; copurifies with late Golgi vesicles containing the v-SNARE Tlg2p; PTM1 has a paralog, YHL017W, that arose from the whole genome duplication
P32774	S000001541	YKL058W	TOA2	-1.2617	8.587	0.00243913		2.61277		TFIIA small subunit; involved in transcriptional activation, acts as antirepressor or as coactivator; required, along with Toa1p, for ribosomal protein gene transcription in vivo; homologous to smallest subunit of human and Drosophila TFIIA; protein abundance increases in response to DNA replication stress
P35727	S000001544	YKL061W	BLI1	-1.12352	8.25238	4.79509e-05		4.3192		Subunit of the BLOC-1 complex involved in endosomal maturation; interacts with Msb3p; green fluorescent protein (GFP)-fusion protein localizes to the endosome
P35724	S000001547	YKL064W	MNR2	-1.02654	9.00982	0.000660388		3.1802		Vacuolar membrane protein required for magnesium homeostasis; putative magnesium transporter; has similarity to Alr1p and Alr2p, which mediate influx of Mg2+ and other divalent cations; localizes to sites of contact between the vacuole and mitochondria (vCLAMPs)
P36084	S000001557	YKL074C	MUD2	-1.48168	11.4671	0.000517579		3.28602		Protein involved in early pre-mRNA splicing; component of the pre-mRNA-U1 snRNP complex, the commitment complex; interacts with Msl5p/BBP splicing factor and Sub2p; similar to metazoan splicing factor U2AF65
P36075	S000001573	YKL090W	CUE2	-1.14805	9.71397	0.000243015		3.61437		Ubiquitin-binding endonuclease involved in mRNA decay; recruited to stalled ribosomes to promote breakdown of transcript body of nuclear-transcribed mRNA with stalls in translation elongation; cleaves mRNA within A site of colliding ribosome; has two CUE domains that bind ubiquitin, which may facilitate intramolecular monoubiquitination
P34248	S000001583	YKL100C	YPF1	-1.03832	9.28244	0.00405307		2.39222		Intramembrane aspartyl protease of the perinuclear ER membrane; acts in a branch of ER-associated degradation (ERAD) that degrades functional proteins rather than misfolded proteins; regulates abundance of high-affinity plasma membrane transporters, such as Ctr1p and Zrt1p, during the starvation response; has a presenilin fold; member of the GxGD family of intramembrane proteases; closest human h…
P14064	S000001592	YKL109W	HAP4	-1.29644	6.67344	4.27217e-06		5.36935		Transcription factor; subunit of the heme-activated, glucose-repressed Hap2p/3p/4p/5p CCAAT-binding complex, a transcriptional activator and global regulator of respiratory gene expression; provides the principal activation function of the complex; involved in diauxic shift
P22936	S000001597	YKL114C	APN1	-1.23925	10.0796	0.000181343		3.7415		Major apurinic/apyrimidinic endonuclease; 3'-repair diesterase; involved in repair of DNA damage by oxidation and alkylating agents; also functions as a 3'-5' exonuclease to repair 7,8-dihydro-8-oxodeoxyguanosine; genetically interacts with NTG1 to maintain mitochondrial genome integrity
P32341	S000001602	YKL119C	VPH2	-1.29002	8.54131	0.00633595		2.19819		Integral membrane protein required for V-ATPase function; not an actual component of the vacuolar H+-ATPase (V-ATPase) complex; functions in the assembly of the V-ATPase; localized to the endoplasmic reticulum (ER); involved in methionine restriction extension of chronological lifespan in an autophagy-dependent manner
P36069	S000001611	YKL128C	PMU1	-1.05117	10.1616	0.00387559		2.41166		Putative phosphomutase; contains a region homologous to the active site of phosphomutases; overexpression suppresses the histidine auxotrophy of an ade3 ade16 ade17 triple mutant and the temperature sensitivity of a tps2 mutant
P35718	S000001627	YKL144C	RPC25	-1.09571	9.90253	0.000245247		3.6104		RNA polymerase III subunit C25; required for transcription initiation; forms a heterodimer with Rpc17p; paralog of Rpb7p
P24309	S000001632	YKL149C	DBR1	-1.00726	7.69587	0.00168377		2.77372		RNA lariat debranching enzyme; catalyzes debranching of lariat introns formed during pre-mRNA splicing; required for efficient Ty1 transposition; knockdown of human homolog Dbr1 rescues toxicity of RNA-binding proteins TDP-43 and FUS which are implicated in amyotrophic lateral sclerosis (ALS), suggests potential therapeutic target for ALS and related TDP-43 proteinopathies; human homolog DBR1 can…
P36051	S000001648	YKL165C	MCD4	-1.56436	9.09406	0.000311549		3.50647		Protein involved in GPI anchor synthesis; multimembrane-spanning protein that localizes to the endoplasmic reticulum; highly conserved among eukaryotes; GPI stands for glycosylphosphatidylinositol
P36003	S000001654	YKL171W	NNK1	-1.06524	6.81738	0.00168527		2.77333		Protein kinase; implicated in proteasome function; interacts with TORC1, Ure2 and Gdh2; overexpression leads to hypersensitivity to rapamycin and nuclear accumulation of Gln3; epitope-tagged protein localizes to the cytoplasm
P32463	S000001675	YKL192C	ACP1	-1.16609	8.13423	0.0182885		1.73782		Mitochondrial matrix acyl carrier protein; involved in biosynthesis of octanoate, which is a precursor to lipoic acid; coordinates mitochondrial fatty acid and iron sulfur cluster metabolism; activated by phosphopantetheinylation catalyzed by Ppt2p
P07236	S000001677	YKL194C	MST1	-1.24188	9.61658	0.003284		2.4836		Mitochondrial threonyl-tRNA synthetase; aminoacylates both the canonical threonine tRNA tT(UGU)Q1 and the unusual threonine tRNA tT(UAG)Q2 in vitro; lacks a typical editing domain, but has pre-transfer editing activity stimulated by the unusual tRNA-Thr
P36046	S000001678	YKL195W	MIA40	-1.95385	7.68008	0.000713417		3.14666		Import and assembly protein in mitochondrial intermembrane space; component of MIA pathway which mediates import and oxidative folding of substrates including small proteins containing twin cysteine motifs; acts in concert with Erv1p, which oxidizes the cysteine residues of Mia40p to comprise a disulfide relay system that catalyzes import; also mediates folding of Atp23p via a chaperone-like acti…
P32600	S000001686	YKL203C	TOR2	-1.1405	11.5301	0.000540161		3.26748		PIK-related protein kinase and rapamycin target; subunit of TORC1, a complex that regulates growth in response to nutrients and TORC2, a complex that regulates cell-cycle dependent polarization of the actin cytoskeleton; involved in meiosis; TOR2 has a paralog, TOR1, that arose from the whole genome duplication
P33418	S000001688	YKL205W	LOS1	-1.81137	11.8931	0.000948899		3.02278		Nuclear pore protein; involved in nuclear export of pre-tRNA and in re-export of mature tRNAs after their retrograde import from the cytoplasm; deletion mutation extends replicative lifespan, as does exclusion of Los1p from the nucleus in response to caloric restriction
P36039	S000001690	YKL207W	EMC3	-1.04719	6.91139	0.00378756		2.42164		Member of conserved ER transmembrane complex; required for efficient folding of proteins in the ER; required for respiratory growth; null mutant displays induction of the unfolded protein response; homologous to worm Y62E10A.10/EMC-3, fly CG6750, human TMEM111
P36112	S000001724	YKR016W	MIC60	-1.21206	10.4283	0.0551796		1.25822		Component of the MICOS complex; MICOS (formerly MINOS or MitOS) is a mitochondrial inner membrane complex that extends into the intermembrane space and has a role in the maintenance of crista junctions, inner membrane architecture, and formation of contact sites to the outer membrane; Mic60p is also involved in import of intermembrane space (IMS) proteins, probably by positioning Mia40p relative …
Q00246	S000001763	YKR055W	RHO4	-1.02846	7.59571	0.0387237		1.41202		Non-essential small GTPase; member of the Rho/Rac subfamily of Ras-like proteins; likely to be involved in the establishment of cell polarity; has long N-terminal extension that plays an important role in Rho4p function and is shared with Rho4 homologs in other yeasts and filamentous fungi
P36147	S000001773	YKR065C	PAM17	-1.16137	6.63226	0.0145782		1.8363		Constituent of the TIM23 complex; proposed alternatively to be a component of the import motor (PAM complex) or to interact with and modulate the core TIM23 (Translocase of the Inner mitochondrial Membrane) complex; protein abundance increases in response to DNA replication stress
P36167	S000001799	YKR091W	SRL3	-1.43196	7.83987	0.00222223		2.65321		Repressor of transcription at Start; binds to SBF (Swi4p-Swi6p) at SCB promoter elements in G1 to repress transcription; inhibitor of Start that retains Cdc28-Cln3 at the ER; acts with Ydj1p to promote release of the complex in a growth-mediated positive feedback loop to trigger Start; Srl3p is unstable and degraded by SCF-Grr1 after Cdc28p-dependent phosphorylation; contains a GTB (G1/S transcri…
P43571	S000001869	YFL025C	BST1	-1.06298	7.77269	0.000121385		3.91584		GPI inositol deacylase of the endoplasmic reticulum (ER); negatively regulates COPII vesicle formation; prevents production of vesicles with defective subunits; required for proper discrimination between resident ER proteins and Golgi-bound cargo molecules; functional ortholog of human PGAP1, mutation of which is associated with intellectual disability and encephalopathy
P43594	S000001907	YFR011C	MIC19	-1.35309	8.89751	0.0165671		1.78075		Component of the MICOS complex; MICOS (formerly MINOS or MitOS) is a mitochondrial inner membrane complex that extends into the intermembrane space and has a role in the maintenance of crista junctions, inner membrane architecture, and formation of contact sites to the outer membrane; Mic19p is peripheral to the inner membrane and may connect Mic60p with the Mic10p-Mic12p-Mic27p subcomplex; both …
P00127	S000001929	YFR033C	QCR6	-1.24356	7.63243	0.00126278		2.89867		Subunit 6 of the ubiquinol cytochrome-c reductase complex; the complex, also known as the cytochrome bc(1) complex or Complex III, is a component of the mitochondrial inner membrane electron transport chain; highly acidic protein; required for maturation of cytochrome c1; may be loosely associated with the complex since it is easily released into the intermembrane space
Q12124	S000002163	YDL005C	MED2	-1.01671	7.84884	0.000693229		3.15912		Subunit of the RNA polymerase II mediator complex; associates with core polymerase subunits to form the RNA polymerase II holoenzyme; essential for transcriptional regulation; relocalizes to the cytosol in response to hypoxia
Q12093	S000002191	YDL033C	SLM3	-1.89476	7.47539	0.000584843		3.23296		tRNA-specific 2-thiouridylase; responsible for 2-thiolation of the wobble base of mitochondrial tRNAs; human homolog TRMU is implicated in myoclonus epilepsy associated with ragged red fibers (MERRF), and can complement yeast null mutant
Q12069	S000002194	YDL036C	PUS9	-1.05585	10.727	0.000166162		3.77947		Mitochondrial tRNA:pseudouridine synthase; catalyzes the formation of pseudouridine at position 32 in mitochondrial tRNAs; contains an N-terminal mitochondrial targeting sequence; PUS9 has a paralog, RIB2, that arose from the whole genome duplication
P06700	S000002200	YDL042C	SIR2	-1.32194	10.9033	0.000171089		3.76678		Conserved NAD+ dependent histone deacetylase of the Sirtuin family; deacetylation targets are primarily nuclear proteins; required for telomere hypercluster formation in quiescent yeast cells; involved in regulation of lifespan; plays roles in silencing at HML, HMR, telomeres, and rDNA; negatively regulates initiation of DNA replication; functions as regulator of autophagy like mammalian homolog …
P32419	S000002236	YDL078C	MDH3	-1.15309	11.3588	0.00220641		2.65631		Peroxisomal malate dehydrogenase; catalyzes interconversion of malate and oxaloacetate; involved in the glyoxylate cycle; mutation in human homolog MDH2 causes early-onset severe encephalopathy
Q07508	S000002245	YDL087C	LUC7	-1.02277	9.3393	0.000121385		3.91584		Essential protein associated with the U1 snRNP complex; splicing factor involved in recognition of 5' splice site; contains two zinc finger motifs; N-terminal zinc finger binds pre-mRNA; relocalizes to the cytosol in response to hypoxia
Q05166	S000002246	YDL088C	ASM4	-1.22206	10.8644	0.00018768		3.72658		FG-nucleoporin component of central core of nuclear pore complex (NPC); contributes directly to nucleocytoplasmic transport; induces membrane tubulation, which may contribute to nuclear pore assembly; ASM4 has a paralog, NUP53, that arose from the whole genome duplication
P52867	S000002251	YDL093W	PMT5	-1.62385	7.00322	3.70105e-05		4.43168		Protein O-mannosyltransferase; transfers mannose residues from dolichyl phosphate-D-mannose to protein serine/threonine residues; acts in a complex with Pmt3p, can instead interact with Pmt2p in some conditions; target for new antifungals
P52891	S000002274	YDL116W	NUP84	-1.10595	11.3848	0.00435633		2.36088		Subunit of the Nup84p subcomplex of the nuclear pore complex (NPC); contributes to nucleocytoplasmic transport and NPC biogenesis; also plays roles in several processes that may require localization of genes or chromosomes at the nuclear periphery, including double-strand break repair, transcription and chromatin silencing; homologous to human NUP107
Q07541	S000002279	YDL121C	EXP1	-1.22394	8.02252	0.000228176		3.64173		A cargo receptor protein for Pma1p; works with Psg1p to promote the transport and maturation of Pma1p; localizes to the ER and COPII vesicles; a non-essential protein
P23594	S000002292	YDL134C	PPH21	-1.2382	8.72889	0.000534931		3.2717		Catalytic subunit of protein phosphatase 2A, PP2A; functionally redundant with Pph22p; C-terminally methylated; forms alternate complexes with several regulatory subunits; involved in signal transduction and regulation of mitosis; forms nuclear foci upon DNA replication stress; PPH21 has a paralog, PPH22, that arose from the whole genome duplication
Q07560	S000002301	YDL142C	CRD1	-1.00045	6.06454	0.00693082		2.15922		Cardiolipin synthase; produces cardiolipin, which is a phospholipid of the mitochondrial inner membrane that is required for normal mitochondrial membrane potential and function and for correct integration of membrane-multispanning proteins into the mitochondrial outer membrane; required to maintain tubular mitochondrial morphology and functions in mitochondrial fusion; also required for normal v…
P26370	S000002329	YDL170W	UGA3	-1.35989	11.3347	0.00197091		2.70533		Transcriptional activator for GABA-dependent induction of GABA genes; binds to DNA elements found in the promoters of target genes and increases their expression in the presence of GABA (gamma-aminobutyrate); zinc finger transcription factor of the Zn(2)-Cys(6) binuclear cluster domain type; localized to the nucleus; examples of GABA genes include UGA1, UGA2, and UGA4
P23595	S000002347	YDL188C	PPH22	-1.01782	9.46847	0.00111256		2.95368		Catalytic subunit of protein phosphatase 2A, PP2A; functionally redundant with Pph21p; C-terminally methylated; forms alternate complexes with several regulatory subunits; involved in signal transduction and regulation of mitosis; protein abundance increases in response to DNA replication stress; dephosphorylates Tel1p/Mec1p-phosphorylated Cdc13p to promote telomerase release from telomeres at G2…
Q07648	S000002378	YDL219W	DTD1	-1.10367	5.74916	0.00219941		2.65769		D-Tyr-tRNA(Tyr) deacylase; functions in protein translation, may affect nonsense suppression via alteration of the protein synthesis machinery; ubiquitous among eukaryotes
P32797	S000002379	YDL220C	CDC13	-1.08503	10.3021	0.000306315		3.51383		Single stranded DNA-binding protein found at TG1-3 telomere G-tails; key roles in regulation of telomerase, telomere end protection, conventional telomere replication; regulates telomere replication through recruitment of specific sub-complexes, essential function is telomere capping; forms homodimer via N-terminus; disruption of dimerization leads to short telomeres; autophagy and proteasome are…
Q07747	S000002402	YDL243C	AAD4	-1.39928	6.73139	0.00128153		2.89227		Putative aryl-alcohol dehydrogenase; involved in oxidative stress response; similar to P. chrysosporium aryl-alcohol dehydrogenase; expression induced in cells treated with the mycotoxin patulin; members of the AAD gene family comprise three pairs (AAD3 + AAD15, AAD6/AAD16 + AAD4, AAD10 + AAD14) whose two genes are more related to one another than to other members of the family
Q07786	S000002405	YDL246C	SOR2	-1.61961	6.86574	0.00943494		2.02526		Sorbitol dehydrogenase; protein sequence is 99% identical to the Sor1p sorbitol dehydrogenase
Q03125	S000002450	YDR043C	NRG1	-3.02492	7.41531	0.000134229		3.87215		Transcriptional repressor; recruits the Cyc8p-Tup1p complex to promoters; mediates glucose repression and negatively regulates a variety of processes including filamentous growth and alkaline pH response; activated in stochastic pulses of nuclear localization in response to low glucose
P54857	S000002465	YDR058C	TGL2	-1.06666	5.05458	0.0161051		1.79304		Triacylglycerol lipase that is localized to the mitochondria; has lipolytic activity towards triacylglycerols and diacylglycerols when expressed in E. coli
P32345	S000002482	YDR075W	PPH3	-1.54635	9.28446	0.000171696		3.76524		Catalytic subunit of protein phosphatase PP4 complex; Pph3p and Psy2p form active complex, Psy4p may provide substrate specificity; regulates recovery from the DNA damage checkpoint, the gene conversion- and single-strand annealing-mediated pathways of meiotic double-strand break repair and efficient Non-Homologous End-Joining (NHEJ) pathway; involved in activation of Gln3p to alleviate nitrogen …
P38953	S000002483	YDR076W	RAD55	-1.46423	8.74734	0.000287801		3.54091		Protein that stimulates strand exchange; stimulates strand exchange by stabilizing the binding of Rad51p to single-stranded DNA; involved in the recombinational repair of double-strand breaks in DNA during vegetative growth and meiosis; forms heterodimer with Rad57p
P38957	S000002485	YDR078C	SHU2	-1.54112	6.77973	0.00496856		2.30377		Component of Shu complex (aka PCSS complex); Shu complex also includes Psy3, Csm2, Shu1, and promotes error-free DNA repair, Shu complex mediates inhibition of Srs2p function; promotes formation of Rad51p filaments; important for both mitotic and meiotic homologous recombination, and contains a conserved SWIM domain that is necessary for both
P33304	S000002492	YDR085C	AFR1	-1.50245	11.2539	2.46601e-07		6.60801		Protein required for pheromone-induced projection (shmoo) formation; regulates septin architecture during mating; has an RVXF motif that mediates targeting of Glc7p to mating projections; interacts with Cdc12p; AFR1 has a paralog, YER158C, that arose from the whole genome duplication
P35178	S000002494	YDR087C	RRP1	-1.64019	11.3644	0.002015		2.69572		Essential evolutionarily conserved nucleolar protein; necessary for biogenesis of 60S ribosomal subunits and for processing of pre-rRNAs to mature rRNA; associated with several distinct 66S pre-ribosomal particles
Q04585	S000002516	YDR109C		-1.51538	7.10662	0.00211131		2.67545		D-ribulokinase; carbohydrate kinase that specifically converts D-ribulose to D-ribulose 5-phosphate during pentose metabolism; null mutant accumulates D-ribulose and the precursor ribitol; proposed to function as a D-ribulose metabolic repair enzyme; member of the FGGY family of carbohydrate kinases; human homolog, FGGY, is involved in both D-ribulose and ribitol metabolism; human FGGY has been l…
Q04601	S000002525	YDR118W	APC4	-1.36656	10.2305	7.7947e-05		4.1082		Subunit of the Anaphase-Promoting Complex/Cyclosome (APC/C); APC/C is a ubiquitin-protein ligase required for degradation of anaphase inhibitors, including mitotic cyclins, during the metaphase/anaphase transition; component of the platform domain of the APC/C, based on structural analysis; relative distribution to the nucleus increases upon DNA replication stress
Q04602	S000002526	YDR119W	VBA4	-1.09327	6.96071	0.000581472		3.23547		Protein of unknown function; proposed role as a basic amino acid permease based on phylogeny; GFP-fusion protein localizes to vacuolar membrane; physical interaction with Atg27p suggests a possible role in autophagy; non-essential gene
Q04608	S000002531	YDR124W		-1.33812	10.3221	5.20699e-06		5.28341		Mitochondrial protein of unknown function; null mutant show severe fragmentation of mitochondria; expression is strongly induced by alpha factor; may have role in maintenance of mitochondrial morphology
P16664	S000002544	YDR137W	RGP1	-1.04394	10.1097	0.00115558		2.9372		Subunit of a Golgi membrane exchange factor (Ric1p-Rgp1p); this complex catalyzes nucleotide exchange on Ypt6p
Q03919	S000002546	YDR139C	RUB1	-1.1787	8.26238	0.000112869		3.94743		Ubiquitin-like protein with similarity to mammalian NEDD8; conjugation (neddylation) substrates include the cullins Cdc53p, Rtt101p, and Cul3p; activated by Ula1p and Uba3p (E1 enzyme pair); conjugation mediated by Ubc12p (E2 enzyme)
P39108	S000002549	YDR142C	PEX7	-2.05521	7.69278	0.000137486		3.86174		Peroxisomal signal receptor for peroxisomal matrix proteins; recognizes the N-terminal nonapeptide signal (PTS2); WD repeat protein; defects in human homolog cause lethal rhizomelic chondrodysplasia punctata (RCDP)
P46674	S000002566	YDR159W	SAC3	-1.05372	11.246	0.000517579		3.28602		mRNA export factor; required for biogenesis of the small ribosomal subunit; component of TREX-2 complex (Sac3p-Thp1p-Sus1p-Cdc31p) involved in transcription elongation and mRNA export from the nucleus; involved in post-transcriptional tethering of active genes to the nuclear periphery and to non-nascent mRNP; similar to the human germinal center-associated nuclear protein (GANP)
P32494	S000002583	YDR176W	NGG1	-1.35868	11.4148	0.000421406		3.3753		Subunit of chromatin modifying histone acetyltransferase complexes; member of the ADA complex, the SAGA complex, and the SLIK complex; transcriptional regulator involved in glucose repression of Gal4p-regulated genes
Q04002	S000002588	YDR180W	SCC2	-1.13598	11.2962	0.000804664		3.09439		Subunit of cohesin loading factor (Scc2p-Scc4p); a complex required for loading of cohesin complexes onto chromosomes; involved in establishing sister chromatid cohesion during DSB repair via histone H2AX; promotes gene expression program that supports translational fidelity; evolutionarily-conserved adherin; relocalizes to cytosol in response to hypoxia; human disorder Cornelia de Lange syndrome…
P49686	S000002600	YDR192C	NUP42	-1.18644	5.90212	0.0105899		1.97511		FG-nucleoporin component of central core of the nuclear pore complex; also part of the nuclear pore complex (NPC) cytoplasmic filaments; contributes directly to nucleocytoplasmic transport and maintenance of the NPC permeability barrier and is involved in gene tethering at the nuclear periphery; interacts with Gle1p; human homolog NUP42 can complement yeast mutant
Q03455	S000002613	YDR205W	MSC2	-1.01834	7.65643	0.000934539		3.0294		Endoplasmic reticulum zinc transporter; part of a heterodimeric transporter with Zrg17p that transfers zinc from the cytosol to the ER lumen; member of the cation diffusion facilitator family of efflux pumps; localizes to ER and nucleus; mutations affect the cellular distribution of zinc and also confer defects in meiotic recombination between homologous chromatids
Q03776	S000002643	YDR235W	PRP42	-1.75474	10.7607	5.19991e-05		4.284		U1 snRNP protein involved in splicing; required for U1 snRNP biogenesis; contains multiple tetriatricopeptide repeats
Q03780	S000002647	YDR239C		-1.05343	8.99246	0.00276791		2.55785		Protein of unknown function; may interact with ribosomes, based on co-purification experiments
Q03787	S000002657	YDR249C		-1.58262	8.70037	0.000198961		3.70123		Putative protein of unknown function
Q12041	S000002661	YDR253C	MET32	-1.10502	9.07744	0.00241886		2.61639		Zinc-finger DNA-binding transcription factor; involved in transcriptional regulation of the methionine biosynthetic genes; targets strong transcriptional activator Met4p to promoters of sulfur metabolic genes; feedforward loop exists in the regulation of genes controlled by Met4p and Met32p; lack of such a loop for MET31 may account for the differential actions of Met32p and Met31p; MET32 has a p…
Q03935	S000002667	YDR259C	YAP6	-1.80349	7.81284	3.70105e-05		4.43168		Basic leucine zipper (bZIP) transcription factor; physically interacts with the Tup1-Cyc8 complex and recruits Tup1p to its targets; overexpression increases sodium and lithium tolerance; computational analysis suggests a role in regulation of expression of genes involved in carbohydrate metabolism; YAP6 has a paralog, CIN5, that arose from the whole genome duplication
Q12379	S000002668	YDR260C	SWM1	-1.09711	8.33983	0.00092193		3.0353		Subunit of the anaphase-promoting complex (APC); APC is an E3 ubiquitin ligase that regulates the metaphase-anaphase transition and exit from mitosis; required for activation of the daughter-specific gene expression and spore wall maturation
P52911	S000002669	YDR261C	EXG2	-1.40725	8.84054	0.000228347		3.64141		Exo-1,3-beta-glucanase; involved in cell wall beta-glucan assembly; may be anchored to the plasma membrane via a glycosylphosphatidylinositol (GPI) anchor
Q05568	S000002673	YDR265W	PEX10	-1.3511	6.74725	0.000141962		3.84783		Peroxisomal membrane E3 ubiquitin ligase; required for for Ubc4p-dependent Pex5p ubiquitination and peroxisomal matrix protein import; contains zinc-binding RING domain; mutations in human homolog cause various peroxisomal disorders
Q05636	S000002688	YDR280W	RRP45	-1.19511	9.84201	0.0012475		2.90396		Exosome non-catalytic core component; involved in 3'-5' RNA processing and degradation in both the nucleus and the cytoplasm; has similarity to E. coli RNase PH and to human hRrp45p (PM/SCL-75, EXOSC9); protein abundance increases in response to DNA replication stress
Q06639	S000002711	YDR303C	RSC3	-1.1001	13.2165	0.000110029		3.95849		Component of the RSC chromatin remodeling complex; essential gene required for maintenance of proper ploidy and regulation of ribosomal protein genes and the cell wall/stress response; RSC3 has a paralog, RSC30, that arose from the whole genome duplication
Q06680	S000002733	YDR325W	YCG1	-1.38768	11.3672	0.000121385		3.91584		Subunit of the condensin complex; required for establishment and maintenance of chromosome condensation, chromosome segregation and chromatin binding by the complex; required for tRNA genes clustering at the nucleolus; required for replication slow zone breakage following Mec1p inactivation; transcription is cell cycle regulated, peaking in mitosis and declining in G1; protein is constitutively d…
P52918	S000002743	YDR335W	MSN5	-1.31832	10.6605	0.00161719		2.79124		Karyopherin; involved in nuclear import and export of proteins, including import of replication protein A and export of Far1p and transcription factors Swi5p, Swi6p, Msn2p, and Pho4p; required for re-export of mature tRNAs after their retrograde import from the cytoplasm; exportin-5 homolog
Q06339	S000002770	YDR362C	TFC6	-1.41251	11.1538	0.000243015		3.61437		Subunit of RNA polymerase III transcription initiation factor complex; one of six subunits of RNA polymerase III transcription initiation factor complex (TFIIIC); part of TFIIIC TauB domain that binds BoxB promoter sites of tRNA and other genes; cooperates with Tfc3p in DNA binding; human homolog is TFIIIC-110
Q06407	S000002787	YDR379W	RGA2	-1.02701	9.21819	0.00797639		2.09819		GTPase-activating protein for polarity-establishment protein Cdc42p; implicated in control of septin organization, pheromone response, and haploid invasive growth; regulated by Pho85p and Cdc28p; RGA2 has a paralog, RGA1, that arose from the whole genome duplication
Q12493	S000002791	YDR383C	NKP1	-1.17787	10.3332	5.60498e-05		4.25143		Central kinetochore protein and subunit of the Ctf19 complex; mutants have elevated rates of chromosome loss; orthologous to fission yeast kinetochore protein fta4
Q04149	S000002794	YDR386W	MUS81	-1.22183	10.5622	4.79509e-05		4.3192		Subunit of structure-specific Mms4p-Mus81p endonuclease; cleaves branched DNA; involved in DNA repair, replication fork stability, and joint molecule formation/resolution during meiotic recombination; promotes template switching during break-induced replication (BIR), causing non-reciprocal translocations (NRTs); helix-hairpin-helix protein; phosphorylation of non-catalytic subunit Mms4p by Cdc28…
Q04175	S000002803	YDR395W	SXM1	-1.13886	11.1375	0.0309591		1.50921		Nuclear transport factor (karyopherin); involved in protein transport between the cytoplasm and nucleoplasm; similar to Nmd5p, Cse1p, Lph2p, and the human cellular apoptosis susceptibility protein, CAS1
Q04195	S000002817	YDR409W	SIZ1	-1.16778	9.56076	0.00173724		2.76014		SUMO E3 ligase; promotes attachment of small ubiquitin-related modifier sumo (Smt3p) to primarily cytoplasmic proteins; regulates Rsp5p ubiquitin ligase activity and is in turn itself regulated by Rsp5p; required for sumoylation of septins and histone H3 variant Cse4p, a prerequisite for STUbL-mediated Ub-dependent degradation; localizes to the septin ring; acts as an adapter between E2, Ubc9p an…
Q12743	S000002819	YDR411C	DFM1	-1.10776	7.91395	0.00664664		2.1774		Endoplasmic reticulum (ER) localized protein; involved in ER-associated protein degradation (ERAD), ER stress, and homeostasis; interacts with components of ERAD-L and ERAD-C and Cdc48p; derlin-like family member similar to Der1p
Q02647	S000002832	YDR424C	DYN2	-1.37585	9.78224	0.00138549		2.8584		Cytoplasmic light chain dynein, microtubule motor protein; required for intracellular transport and cell division; involved in mitotic spindle positioning; forms complex with dynein intermediate chain Pac11p that promotes Dyn1p homodimerization, potentiates motor processivity; Dyn2p-Pac11p complex important for interaction of dynein motor complex with dynactin complex; acts as molecular glue to d…
Q04080	S000002842	YDR434W	GPI17	-1.28554	9.00441	0.000253551		3.59593		Transmembrane protein; subunit of the glycosylphosphatidylinositol transamidase complex that adds GPIs to newly synthesized proteins; human PIG-S homolog
Q03289	S000002867	YDR459C	PFA5	-1.17663	7.21403	0.00216196		2.66515		Palmitoyltransferase with autoacylation activity; likely functions in pathway(s) outside Ras; member of a family of putative palmitoyltransferases containing an Asp-His-His-Cys-cysteine rich (DHHC-CRD) domain
Q03306	S000002874	YDR466W	PKH3	-1.01439	11.1524	0.000979082		3.00918		Protein kinase with similarity to mammalian PDK1 and yeast Pkh1p/Phk2p; yeast Pkh1p and Pkh2p are two redundant upstream activators of Pkc1p; identified as a multicopy suppressor of a pkh1 pkh2 double mutant
Q03338	S000002881	YDR473C	PRP3	-1.27589	10.4598	0.000323863		3.48964		Splicing factor; component of the U4/U6-U5 snRNP complex
Q03373	S000002888	YDR480W	DIG2	-1.29746	10.0943	0.000287801		3.54091		MAP kinase-responsive inhibitor of the Ste12p transcription factor; involved in the regulation of mating-specific genes and the invasive growth pathway; related regulators Dig1p and Dig2p bind to Ste12p; DIG2 has a paralog, DIG1, that arose from the whole genome duplication
Q03390	S000002894	YDR486C	VPS60	-1.67893	7.96145	5.17605e-05		4.286		Protein involved in late endosome to vacuole transport; cytoplasmic and vacuolar membrane protein; required for normal filament maturation during pseudohyphal growth; may function in targeting cargo proteins for degradation; interacts with Vta1p
Q04411	S000002928	YDR520C	URC2	-1.20324	10.9071	3.26093e-05		4.48666		Putative Zn(II)2Cys6 motif containing transcription factor; non-essential gene identified in a screen for mutants with increased levels of rDNA transcription; similar to S. kluyveri Urc2p involved in uracil catabolism
Q03034	S000002947	YDR539W	FDC1	-1.31005	8.93982	0.000945444		3.02436		Ferulic acid decarboxylase; involved in the decarboxylation of aromatic carboxylic acids such as phenylacrylic (cinnamic) acid, ferulic acid and coumaric acid and formation of the corresponding vinyl derivatives; overexpression of both Pad1p and Fdc1p increases decarboxylase activity due to the Pad1p-catalyzed formation of a diffusible cofactor required for Fdc1p activity; homolog of E. coli UbiD…
P53198	S000002970	YGL002W	ERP6	-1.52787	9.36644	0.00115159		2.9387		Member of the p24 family involved in ER to Golgi transport; similar to Emp24p and Erv25p; the authentic, non-tagged protein is detected in highly purified mitochondria in high-throughput studies; ERP6 has a paralog, ERP1, that arose from the whole genome duplication
P25338	S000002978	YGL010W	MPO1	-1.09933	7.08293	0.00258237		2.58798		Dioxygenase that catalyzes alpha-oxygenation of 2-hydroxy fatty acids; involved in metabolism of phytosphingosine; not an essential gene
P40356	S000002993	YGL025C	PGD1	-1.34831	7.52303	0.0015158		2.81936		Subunit of the RNA polymerase II mediator complex; associates with core polymerase subunits to form the RNA polymerase II holoenzyme; essential for basal and activated transcription; direct target of Cyc8p-Tup1p transcriptional corepressor
P53169	S000003028	YGL060W	YBP2	-1.28047	10.7609	0.000558876		3.25268		Central kinetochore associated protein; mediates mitotic progression; interacts with several central kinetochore proteins and centromeric histone Cse4p; role in resistance to oxidative stress; similar to Slk19p; YBP2 has a paralog, YBP1, that arose from the whole genome duplication
P10961	S000003041	YGL073W	HSF1	-1.11775	11.4852	0.000325132		3.48794		Trimeric heat shock transcription factor; activates multiple genes in response to highly diverse stresses and transient intracellular acidification; recognizes variable heat shock elements (HSEs) consisting of inverted NGAAN repeats; monitors translational status of cell through an RQC (Ribosomal Quality Control)-mediated translation-stress signal; involved in diauxic shift; posttranslationally r…
P53159	S000003043	YGL075C	MPS2	-1.125	10.4656	0.0008356		3.078		Essential membrane protein localized at nuclear envelope and SPBs; required for insertion of the newly duplicated spindle pole body into the nuclear envelope; potentially phosphorylated by Cdc28p; MPS2 has a paralog, CSM4, that arose from the whole genome duplication
P53141	S000003074	YGL106W	MLC1	-1.07516	11.0879	0.0684602		1.16456		Essential light chain for Myo1p; light chain for Myo2p; stabilizes Myo2p by binding to the neck region; interacts with Myo1p, Iqg1p, and Myo2p to coordinate formation and contraction of the actomyosin ring with targeted membrane deposition
P53124	S000003102	YGL134W	PCL10	-1.2531	6.13341	0.00032205		3.49208		Pho85p cyclin; recruits, activates, and targets Pho85p cyclin-dependent protein kinase to its substrate; PCL10 has a paralog, PCL8, that arose from the whole genome duplication
P18898	S000003123	YGL155W	CDC43	-1.42568	5.39823	0.00555498		2.25532		Beta subunit of geranylgeranyltransferase type I; subunit of the Ram2p-Cdc43p heterodimer that catalyzes the geranylgeranylation of the cysteine residue in proteins containing a C-terminal CaaX sequence ending in Leu or Phe; has substrates important for morphogenesis
P53101	S000003152	YGL184C	STR3	-1.40898	9.39221	0.00517289		2.28627		Peroxisomal cystathionine beta-lyase; converts cystathionine into homocysteine; may be redox regulated by Gto1p; involved in the release of the aromatic thiol 3-mercaptohexanol during wine fermentation
P32803	S000003168	YGL200C	EMP24	-1.01278	9.72896	0.00208172		2.68158		Component of the p24 complex; role in misfolded protein quality control; binds to GPI anchor proteins and mediates their efficient transport from the ER to the Golgi; integral membrane protein that associates with endoplasmic reticulum-derived COPII-coated vesicles
Q02793	S000003181	YGL213C	SKI8	-1.07584	9.47743	0.00074259		3.12925		Ski complex component and WD-repeat protein; mediates 3'-5' RNA degradation by the cytoplasmic exosome; also required for meiotic double-strand break recombination; null mutants have superkiller phenotype
P06774	S000003206	YGL237C	HAP2	-1.30274	8.08492	0.000182961		3.73764		Subunit of the Hap2p/3p/4p/5p CCAAT-binding complex; complex is heme-activated and glucose-repressed; complex is a transcriptional activator and global regulator of respiratory gene expression; contains sequences sufficient for both complex assembly and DNA binding; respiratory defect of the null mutant is functionally complemented by human NFYA
P53067	S000003210	YGL241W	KAP114	-1.12871	9.62205	0.015511		1.80936		Karyopherin, responsible for nuclear import of specific proteins; cargoes include Spt15p, Sua7p, histones H2A and H2B, and Nap1p; amino terminus shows similarity to those of other importins, particularly Cse1p; localization is primarily nuclear; function is regulated by sumoylation; protein abundance increases in response to DNA replication stress
P53215	S000003256	YGR024C	THG1	-1.80506	7.98894	0.0122899		1.91045		tRNAHis guanylyltransferase; adds a guanosine residue to the 5' end of tRNAH is after transcription and RNase P cleavage; can also catalyze reverse (3'-5') polymerization with certain substrates in a template-dependent reaction; couples nuclear division and migration to cell budding and cytokinesis; essential enzyme conserved among eukaryotes
P53218	S000003262	YGR030C	POP6	-1.11561	8.83377	0.0231497		1.63545		Subunit of RNase MRP, nuclear RNase P and telomerase; forms a soluble heterodimer with Pop7p that binds P3 domain of RNase MRP and RNase P RNAs; RNase MRP cleaves pre-rRNA, nuclear RNase P cleaves tRNA precursors to generate mature 5' ends and facilitates turnover of nuclear RNAs, while telomerase replenishes telomeric DNA; relocalizes to the cytosol in response to hypoxia
P50276	S000003287	YGR055W	MUP1	-1.80173	6.7444	0.00334229		2.47596		High affinity methionine permease; integral membrane protein with 13 putative membrane-spanning regions; involved in both methionine and cysteine uptake; subject to transport-activity dependent, methionine-induced endocytosis, vacuolar delivery and degradation; starvation-induced endocytosis is transport-activity independent
P32914	S000003295	YGR063C	SPT4	-1.47347	7.33412	0.000783083		3.10619		Spt4p/5p (DSIF) transcription elongation factor complex subunit; the Spt4/5 complex binds to ssRNA in a sequence-specific manner, and along with RNAP I and II has multiple roles regulating transcriptional elongation, RNA processing, quality control, and transcription-coupled repair; localizes to kinetochores and heterochromatin, influencing chromosomal dynamics and silencing; required for transcr…
P53046	S000003302	YGR070W	ROM1	-1.014	7.56841	0.0159957		1.796		Guanine nucleotide exchange factor (GEF) for Rho1p; mutations are synthetically lethal with mutations in rom2, which also encodes a GEP; ROM1 has a paralog, ROM2, that arose from the whole genome duplication
Q02260	S000003306	YGR074W	SMD1	-2.14619	10.1771	0.000370315		3.43143		Core Sm protein Sm D1; part of heteroheptameric complex (with Smb1p, Smd2p, Smd3p, Sme1p, Smx3p, and Smx2p) that is part of the spliceosomal U1, U2, U4, and U5 snRNPs; relocalizes to the cytosol in response to hypoxia; homolog of human Sm D1; protein abundance increases in response to DNA replication stress
P49704	S000003323	YGR091W	PRP31	-1.63722	10.1062	0.000249501		3.60293		Splicing factor; component of the U4/U6-U5 snRNP complex
P32585	S000003336	YGR104C	SRB5	-1.04871	8.96116	0.000628789		3.2015		Subunit of the RNA polymerase II mediator complex; associates with core polymerase subunits to form the RNA polymerase II holoenzyme; essential for transcriptional regulation; required for proper termination of transcription for some genes; involved in telomere maintenance
P53271	S000003352	YGR120C	COG2	-1.27584	10.5539	0.000485589		3.31373		Essential component of the conserved oligomeric Golgi complex; a cytosolic tethering complex that functions in protein trafficking to mediate fusion of transport vesicles to Golgi compartments; the components of the Golgi complex are Gog1p through Cog8p
P53273	S000003357	YGR125W	VSB1	-1.30851	8.96138	0.000951635		3.02153		Vacuolar membrane protein required for uptake and storage of arginine in nitrogen-replete cells; nitrogen starvation appears to inhibit Vsb1-dependent activity, resulting in mobilization of stored vacuolar arginine to the cytosol; arginine uptake appears to be driven by a V-ATPase mediated H+ gradient; member of the APC (amino acid-polyamine-organocation) transporter superfamily
P32504	S000003372	YGR140W	CBF2	-1.08346	11.831	0.00142449		2.84634		Essential kinetochore protein; component of the CBF3 multisubunit complex that binds to the CDEIII region of the centromere; Cbf2p also binds to the CDEII region possibly forming a different multimeric complex, ubiquitinated in vivo; sumoylated in an Mms21p-dependent manner; relative distribution to the spindle pole body decreases upon DNA replication stress
P53294	S000003401	YGR169C	PUS6	-1.56727	8.48765	0.000512429		3.29037		tRNA:pseudouridine synthase; catalyzes the conversion of uridine to pseudouridine at position 31 in cytoplasmic and mitochondrial tRNAs; mutation of Asp168 to Ala abolishes enzyme activity; not essential for viability
P50078	S000003453	YGR221C	TOS2	-1.18879	6.55945	0.000941949		3.02597		Protein involved in localization of Cdc24p to the site of bud growth; may act as a membrane anchor; localizes to the bud neck and bud tip; potentially phosphorylated by Cdc28p; TOS2 has a paralog, SKG6, that arose from the whole genome duplication
P50076	S000003459	YGR227W	DIE2	-1.70169	7.09326	0.000661773		3.17929		Dolichyl-phosphoglucose-dependent alpha-1,2-glucosyltransferase; located in the ER; functions in pathway that synthesizes the dolichol-linked oligosaccharide precursor for N-linked protein glycosylation; has a role in regulation of ITR1 and INO1; human homolog ALG10B can complement yeast die2 null mutant
P50087	S000003467	YGR235C	MIC26	-1.55663	7.97383	0.00585663		2.23235		Component of the MICOS complex; MICOS (formerly MINOS or MitOS) is a mitochondrial inner membrane complex that extends into the intermembrane space and has a role in the maintenance of crista junctions, inner membrane architecture, and formation of contact sites to the outer membrane; Mic26p is a non-essential component of the complex; orthologous to human APOO and APOOL
P53050	S000003481	YGR249W	MGA1	-1.00883	9.33987	0.000157638		3.80234		Protein similar to heat shock transcription factor; multicopy suppressor of pseudohyphal growth defects of ammonium permease mutants
P47069	S000003556	YJL019W	MPS3	-1.69622	9.79657	5.92676e-05		4.22718		Nuclear envelope protein; required for SPB insertion, SPB duplication, Kar5p localization near the SPB and nuclear fusion; interacts with Mps2p to tether half-bridge to core SPB; N-terminal acetylation by Eco1p regulates its role in nuclear organization; localizes to the SPB half bridge and telomeres during meiosis; required with Ndj1p and Csm4p for meiotic bouquet formation and telomere-led rapi…
P47054	S000003576	YJL039C	NUP192	-1.4612	12.5552	0.00046587		3.33174		Essential subunit of inner ring of nuclear pore complex (NPC); plays a role in modulating transport through the NPC; homologous to human NUP205
P47048	S000003585	YJL049W	CHM7	-1.43314	8.92094	0.0121593		1.91509		Yeast homolog of human CHMP7, localizes to the endoplasmic reticulum presumably as part of an ESCRT-III like complex; null mutant has growth defect at 37 C in an apq12 deletion background; non-essential gene
P40367	S000003598	YJL062W	LAS21	-1.17636	9.42589	1.52505e-05		4.81672		Mannose-ethanolamine phosphotransferase; involved in biosynthesis of the glycosylphosphatidylinositol (GPI) core structure, catalyzing the addition of a side chain ethanolamine phosphate to the alpha1,6-linked second mannose residue of the GPI lipid precursor; integral component of endoplasmic reticulum membrane; mutations affect cell wall integrity; homolog of human PIGG
P47026	S000003627	YJL091C	GWT1	-1.70233	7.36091	0.000450527		3.34628		Protein involved in the inositol acylation of GlcN-PI; the inositol acylation of glucosaminyl phosphatidylinositol (GlcN-PI) forms glucosaminyl(acyl)phosphatidylinositol (GlcN(acyl)PI), an intermediate in the biosynthesis of glycosylphosphatidylinositol (GPI) anchors
P12954	S000003628	YJL092W	SRS2	-1.06202	11.5185	0.000357769		3.4464		DNA helicase and DNA-dependent ATPase; role in DNA repair and checkpoint recovery, in the proper timing of commitment to meiotic recombination and the Meiosis I to II transition; blocks trinucleotide repeat expansion; affects genome stability; disassembles Rad51p nucleoprotein filaments during meiotic recombination; stimulates Mus81p-Mms4p endonuclease activity independent of catalytic activity; …
P40856	S000003634	YJL098W	SAP185	-1.01002	9.3743	0.0213671		1.67026		Protein that forms a complex with the Sit4p protein phosphatase; required for Sit4p function; member of a family of similar proteins including Sap4p, Sap155p, and Sap190p; SAP185 has a paralog, SAP190, that arose from the whole genome duplication
P42949	S000003640	YJL104W	PAM16	-1.02325	8.73491	0.0227611		1.64281		Subunit of the import motor (PAM complex); the PAM complex is a component of the Translocase of the Inner Mitochondrial membrane (TIM23 complex); forms a 1:1 subcomplex with Pam18p and inhibits its cochaperone activity; contains a J-like domain
P42945	S000003645	YJL109C	UTP10	-1.3241	13.8434	5.14072e-05		4.28898		Nucleolar protein; component of the small subunit (SSU) processome containing the U3 snoRNA that is involved in processing of pre-18S rRNA; mutant has increased aneuploidy tolerance
P47025	S000003648	YJL112W	MDV1	-1.07626	8.2502	0.000873988		3.05849		Peripheral protein of cytosolic face of mitochondrial outer membrane; required for mitochondrial fission; interacts with Fis1p and with the self-assembled oligomeric form of the dynamin-related GTPase Dnm1p; contains WD repeats; MDV1 has a paralog, CAF4, that arose from the whole genome duplication
P47013	S000003670	YJL134W	LCB3	-1.07087	7.15499	0.000813578		3.0896		Long-chain base-1-phosphate phosphatase; specific for dihydrosphingosine-1-phosphate, regulates ceramide and long-chain base phosphates levels, involved in incorporation of exogenous long chain bases in sphingolipids; LCB3 has a paralog, YSR3, that arose from the whole genome duplication
P26725	S000003675	YJL139C	YUR1	-1.32542	7.21931	0.00545544		2.26317		Mannosyltransferase involved in protein N-glycosylation; member of the KTR1 family; located in the Golgi apparatus; YUR1 has a paralog, KTR2, that arose from the whole genome duplication
P21268	S000003693	YJL157C	FAR1	-1.1664	11.047	4.79059e-05		4.31961		CDK inhibitor and nuclear anchor; during the cell cycle Far1p sequesters the GEF Cdc24p in the nucleus; phosphorylation by Cdc28p-Cln results in SCFCdc4 complex-mediated ubiquitin-dependent degradation, releasing Cdc24p for export and activation of GTPase Cdc42p; in response to pheromone, phosphorylation of Far1p by MAPK Fus3p results in association with, and inhibition of Cdc28p-Cln, as well as …
P06244	S000003700	YJL164C	TPK1	-1.07289	8.85528	0.0116176		1.93488		cAMP-dependent protein kinase catalytic subunit; promotes vegetative growth in response to nutrients via the Ras-cAMP signaling pathway; inhibited by regulatory subunit Bcy1p in the absence of cAMP; phosphorylates and inhibits Whi3p to promote G1/S phase passage; partially redundant with Tpk2p and Tpk3p; phosphorylates pre-Tom40p, which impairs its import into mitochondria under non-respiratory c…
P32591	S000003712	YJL176C	SWI3	-1.50622	12.0213	0.000875098		3.05794		Subunit of the SWI/SNF chromatin remodeling complex; SWI/SNF regulates transcription by remodeling chromosomes; contains SANT domain that is required for SWI/SNF assembly; is essential for displacement of histone H2A-H2B dimers during ATP-dependent remodeling; required for transcription of many genes, including ADH1, ADH2, GAL1, HO, INO1 and SUC2; relocates to the cytosol under hypoxic conditions
P39543	S000003728	YJL192C	SOP4	-1.61579	8.2369	0.00114		2.9431		ER-membrane protein; subunit of evolutionarily conserved EMC (Endoplasmic Reticulum Membrane Complex) implicated in ERAD (ER-associated degradation) and proper assembly of multi-pass transmembrane (TM) proteins; EMC acts in yeast as an ER-mitochondria tether that interacts with outer membrane protein Tom5 of TOM (Translocase of the Mitochondrial Outer Membrane) complex; suppressor of pma1-7, dele…
P39540	S000003732	YJL196C	ELO1	-1.78657	7.22933	0.00914461		2.03883		Elongase I, medium-chain acyl elongase; catalyzes carboxy-terminal elongation of unsaturated C12-C16 fatty acyl-CoAs to C16-C18 fatty acids; ELO1 has a paralog, ELO2, that arose from the whole genome duplication
P39535	S000003734	YJL198W	PHO90	-1.31709	9.18712	8.81364e-05		4.05484		Low-affinity phosphate transporter; acts upstream of Pho81p in regulation of the PHO pathway; deletion of pho84, pho87, pho89, pho90, and pho91 causes synthetic lethality; transcription independent of Pi and Pho4p activity; overexpression results in vigorous growth; PHO90 has a paralog, PHO87, that arose from the whole genome duplication
P47084	S000003763	YJR003C	MRX12	-1.05222	9.76552	0.0143285		1.8438		Protein that associates with mitochondrial ribosome; detected in highly purified mitochondria in high-throughput studies; predicted to be involved in ribosome biogenesis
P47085	S000003768	YJR008W	MHO1	-1.34393	7.53883	0.0038258		2.41728		Protein of unknown function; inhibits haploid invasive growth when overexpressed; synthetically lethal with phospholipase C (PLC1); expression induced by mild heat-stress on a non-fermentable carbon source, upon entry into stationary phase and upon nitrogen deprivation; repressed by inosine and choline in an Opi1p-dependent manner; highly conserved from bacteria to human; Memo, the human homolog,…
P47088	S000003774	YJR013W	GPI14	-1.00151	6.98433	0.000941949		3.02597		Glycosylphosphatidylinositol-alpha 1,4 mannosyltransferase I; involved in GPI anchor biosynthesis, requires Pbn1p for function; homolog of mammalian PIG-M
P21651	S000003782	YJR021C	REC107	-1.26155	8.94768	0.000120853		3.91774		Protein involved in early stages of meiotic recombination; involved in coordination between the initiation of recombination and the first division of meiosis; part of a complex (Rec107p-Mei4p-Rec114p) required for ds break formation
P47108	S000003802	YJR041C	URB2	-1.25782	12.2846	0.00054028		3.26738		Protein required for normal metabolism of the rRNA primary transcript; nucleolar protein; proposed to be involved in ribosome biogenesis
P46673	S000003803	YJR042W	NUP85	-1.13193	10.9736	0.000607408		3.21652		Subunit of the Nup84p subcomplex of the nuclear pore complex (NPC); contributes to nucleocytoplasmic transport and NPC biogenesis and is involved in establishment of a normal nucleocytoplasmic concentration gradient of the GTPase Gsp1p; also plays roles in several processes that may require localization of genes or chromosomes at the nuclear periphery, including double-strand break repair, transc…
P06779	S000003813	YJR052W	RAD7	-1.60468	11.2014	0.000508427		3.29377		Nucleotide excision repair (NER) protein; binds damaged DNA during NER; binds DNA in an ATP-dependent manner (with Rad16p) during NER; required for repair of non-transcribed chromatin; subunit of Nucleotide Excision Repair Factor 4 (NEF4) and the Elongin-Cullin-Socs (ECS) ligase complex
P05375	S000003834	YJR073C	OPI3	-1.07601	7.50585	0.00123488		2.90838		Methylene-fatty-acyl-phospholipid synthase; catalyzes the last two steps in phosphatidylcholine biosynthesis; also known as phospholipid methyltransferase
P47130	S000003844	YJR084W		-1.13734	9.78481	0.00288959		2.53916		Protein that forms a complex with Thp3p; may have a role in transcription elongation and/or mRNA splicing; identified as a COP9 signalosome component but phenotype and interactions suggest it may not be involved with the signalosome
P47141	S000003862	YJR101W	RSM26	-1.15621	8.61992	0.00419401		2.37737		Mitochondrial ribosomal protein of the small subunit
P00445	S000003865	YJR104C	SOD1	-1.18394	6.76483	0.000918616		3.03687		Cytosolic copper-zinc superoxide dismutase; detoxifies superoxide; stabilizes Yck1p and Yck2p kinases in glucose to repress respiration; phosphorylated by Dun1p, enters nucleus under oxidative stress to promote transcription of stress response genes; human ortholog SOD1 implicated in ALS complements a null allele; abundance increases under DNA replication stress and during exposure to boric acid;…
P47155	S000003879	YJR118C	ILM1	-2.00194	7.59752	0.00024814		3.6053		Protein of unknown function; may be involved in mitochondrial DNA maintenance; required for slowed DNA synthesis-induced filamentous growth
P47167	S000003896	YJR135C	MCM22	-1.03449	9.28955	0.00307036		2.51281		Outer kinetochore protein and component of the Ctf3 subcomplex; binds to centromeric DNA in a Ctf19p-dependent manner; involved in chromosome segregation and minichromosome maintenance; orthologous to human centromere constitutive-associated network (CCAN) subunit CENP-K and fission yeast sim4
P47168	S000003897	YJR136C	TTI2	-1.12776	8.02844	0.00721101		2.142		Subunit of the ASTRA complex, involved in chromatin remodeling; telomere length regulator involved in the stability or biogenesis of PIKKs such as TORC1; involved in the cellular stress response; similar to S. pombe Tti2p; may interact with Rsm23p; GFP-fusion protein localizes to the cytoplasm
P47171	S000003901	YJR140C	HIR3	-1.03336	12.3399	8.57365e-05		4.06683		Subunit of the HIR complex; a nucleosome assembly complex involved in regulation of histone gene transcription; involved in position-dependent gene silencing and nucleosome reassembly; ortholog of human CABIN1 protein
P47175	S000003908	YJR147W	HMS2	-1.09427	9.37175	0.000368903		3.43309		Protein with similarity to heat shock transcription factors; overexpression suppresses the pseudohyphal filamentation defect of a diploid mep1 mep2 homozygous null mutant; HMS2 has a paralog, SKN7, that arose from the whole genome duplication
Q12369	S000003926	YLL003W	SFI1	-1.71042	10.1694	8.9147e-05		4.04989		Centrin (Cdc31p)-binding protein required for SPB duplication; localizes to the half-bridge of the spindle pole body (SPB); required for progression through G(2)-M transition; phosphorylated by Cdc28p-Clb2p and by Cdc5p; dephosphorylated by Cdc14p; has similarity to Xenopus laevis XCAP-C
Q07834	S000003955	YLL032C		-1.07902	10.2985	0.000525011		3.27983		Protein of unknown function; may interact with ribosomes, based on co-purification experiments; green fluorescent protein (GFP)-fusion protein localizes to the cytoplasm; YLL032C is not an essential gene
Q07913	S000003997	YLR007W	NSE1	-1.11213	9.57192	3.70105e-05		4.43168		Component of the SMC5-SMC6 complex; this complex plays a key role in the removal of X-shaped DNA structures that arise between sister chromatids during DNA replication and repair
P07272	S000004004	YLR014C	PPR1	-1.15024	11.6635	4.98109e-06		5.30268		Zinc finger transcription factor; contains a Zn(2)-Cys(6) binuclear cluster domain, positively regulates transcription of URA1, URA3, URA4, and URA10, which are involved in de novo pyrimidine biosynthesis, in response to pyrimidine starvation; activity may be modulated by interaction with Tup1p
Q07951	S000004011	YLR021W	IRC25	-1.13623	7.63738	0.000895226		3.04807		Component of a heterodimeric Poc4p-Irc25p chaperone; involved in assembly of alpha subunits into the 20S proteasome; may regulate formation of proteasome isoforms with alternative subunits under different conditions; upregulates proteasome assembly in response to the unfolded protein response activated by mistargeting of proteins (UPRam)
Q01519	S000004028	YLR038C	COX12	-1.10574	7.19251	0.0926644		1.03309		Subunit VIb of cytochrome c oxidase; cytochrome c oxidase is also known as respiratory Complex IV and is the terminal member of the mitochondrial inner membrane electron transport chain; required for assembly of cytochrome c oxidase but not required for activity after assembly; phosphorylated; easily released from the intermembrane space, suggesting a loose association with Complex IV
Q12155	S000004040	YLR050C	EMA19	-1.49115	7.09682	0.0098689		2.00573		ER membrane protein involved in protein sorting; involved in targeting mitochondrial membrane protein precursors to mitochondrial translocation system; null mutant shows respiration defects; green fluorescent protein (GFP)-fusion protein localizes to the endoplasmic reticulum; YLR050C is not an essential gene
Q12144	S000004054	YLR064W	PER33	-1.26447	7.68024	0.00208172		2.68158		Protein that localizes to the endoplasmic reticulum; also associates with the nuclear pore complex; deletion extends chronological lifespan; highly conserved across species, orthologous to human TMEM33 and paralogous to Pom33p; protein abundance increases in response to DNA replication stress
P39012	S000004078	YLR088W	GAA1	-1.16686	8.43522	0.0078304		2.10622		Subunit of the GPI:protein transamidase complex; removes the GPI-anchoring signal and attaches GPI (glycosylphosphatidylinositol) to proteins in the ER; human homolog GPAA1 can complement growth defects of yeast thermosensitive mutant at restrictive temperature
Q12186	S000004106	YLR116W	MSL5	-1.63155	9.56702	0.00032205		3.49208		Component of commitment complex; which defines first step in splicing pathway; essential protein that interacts with Mud2p and Prp40p, forming a bridge between the intron ends; also involved in nuclear retention of pre-mRNA; relocalizes to the cytosol in response to hypoxia
Q12440	S000004117	YLR127C	APC2	-1.39912	9.96373	0.000251855		3.59885		Subunit of the Anaphase-Promoting Complex/Cyclosome (APC/C); which is a ubiquitin-protein ligase required for degradation of anaphase inhibitors, including mitotic cyclins, during the metaphase/anaphase transition; component of the catalytic core of the APC/C; has similarity to cullin Cdc53p
Q05789	S000004201	YLR211C	ATG38	-1.42799	6.92885	0.0027481		2.56097		Homodimeric subunit of autophagy-specific PtdIns-3-kinase complex I; required for the integrity of the active PtdIns-3-kinase complex I by maintaining an association between Vps15p-Vps34p and Atg14p-Vps30p subcomplexes; localizes to the pre-autophagosomal structure (PAS) in an Atg14p-dependent manner; ATG38 is non-essential but is required for macroautophagy
P32791	S000004204	YLR214W	FRE1	-1.1897	8.71097	0.00177518		2.75076		Ferric reductase and cupric reductase; reduces siderophore-bound iron and oxidized copper prior to uptake by transporters; expression induced by low copper and iron levels
Q06149	S000004256	YLR266C	PDR8	-1.18505	5.42117	3.27575e-05		4.48469		Transcription factor; targets include ATP-binding cassette (ABC) transporters, major facilitator superfamily transporters, and other genes involved in the pleiotropic drug resistance (PDR) phenomenon; PDR8 has a paralog, YRR1, that arose from the whole genome duplication
Q05854	S000004268	YLR278C		-1.06496	11.891	7.11159e-05		4.14803		Zinc-cluster protein; GFP-fusion protein localizes to the nucleus; mutant shows moderate growth defect on caffeine; has a prion-domain like fragment that increases frequency of [URE3]; associates with rDNA chromatin in vivo; YLR278C is not an essential gene
Q06162	S000004307	YLR315W	NKP2	-1.24388	9.26627	0.0175782		1.75502		Central kinetochore protein and subunit of the Ctf19 complex; mutants have elevated rates of chromosome loss; orthologous to fission yeast kinetochore protein cnl2
Q06164	S000004312	YLR320W	MMS22	-1.06496	9.13005	0.000299644		3.52339		Subunit of E3 ubiquitin ligase complex involved in replication repair; stabilizes protein components of replication fork, such as fork-pausing complex and leading strand polymerase, preventing fork collapse and promoting efficient recovery during replication stress; Rtt101p-Mms22p ligase associates with replisome complex during S phase via Ctf4p; required for accurate meiotic chromosome segregati…
Q12129	S000004355	YLR363C	NMD4	-1.9604	7.49712	0.00157833		2.8018		Protein that may be involved in nonsense-mediated mRNA decay; interacts with Nam7p, relocalizes from nucleus to cytoplasmic foci upon DNA replication stress
Q05937	S000004367	YLR375W	STP3	-1.00375	9.20958	0.00144746		2.83939		Zinc-finger protein of unknown function; possibly involved in pre-tRNA splicing and in uptake of branched-chain amino acids; STP3 has a paralog, STP4, that arose from the whole genome duplication
Q12748	S000004373	YLR381W	CTF3	-1.10837	8.41688	0.000299644		3.52339		Outer kinetochore protein that forms a complex with Mcm16p and Mcm22p; may bind the kinetochore to spindle microtubules; required for the spindle assembly checkpoint; orthologous to human centromere constitutive-associated network (CCAN) subunit CENP-I and fission yeast mis6
P11325	S000004374	YLR382C	NAM2	-1.05663	9.32294	0.000598306		3.22308		Mitochondrial leucyl-tRNA synthetase; also has direct role in splicing of several mitochondrial group I introns; indirectly required for mitochondrial genome maintenance; human homolog LARS2 can complement yeast null mutant, and is implicated in Perrault syndrome
Q06010	S000004381	YLR389C	STE23	-1.07791	11.0622	0.00205487		2.68722		Metalloprotease; involved in N-terminal processing of pro-a-factor to mature form; expressed in both haploids and diploids; one of two yeast homologs of human insulin-degrading enzyme (hIDE); homolog Axl1p is also involved in processing of pro-a-factor
Q06070	S000004399	YLR407W		-1.55822	7.59866	6.05877e-05		4.21762		Putative protein of unknown function; null mutant displays elongated buds and a large fraction of budded cells have only one nucleus
P36517	S000004431	YLR439W	MRPL4	-1.00464	8.42892	0.00483351		2.31574		Mitochondrial ribosomal protein of the large subunit; homolog of prokaryotic L29 ribosomal protein; located at the ribosomal tunnel exit
P52919	S000004449	YLR457C	NBP1	-1.09575	9.9413	0.00361284		2.44215		Spindle pole body (SPB) component; required for the insertion of the duplication plaque into the nuclear membrane during SPB duplication; essential for bipolar spindle formation; component of the Mps2p-Bbp1p complex; NBP1 has a paralog, YPR174C, that arose from the whole genome duplication
Q04231	S000004472	YML011C	RAD33	-1.0993	8.56386	0.000150178		3.82339		Protein involved in nucleotide excision repair; green fluorescent protein (GFP)-fusion protein localizes to the nucleus
Q04226	S000004477	YML015C	TAF11	-1.0133	11.6054	0.00185872		2.73079		TFIID subunit (40 kDa); involved in RNA polymerase II transcription initiation, similar to histone H3 with atypical histone fold motif of Spt3-like transcription factors
P33441	S000004527	YML062C	MFT1	-1.50212	10.8104	2.41337e-05		4.61738		Subunit of the THO complex; THO is a nuclear complex comprised of Hpr1p, Mft1p, Rlr1p, and Thp2p, that is involved in transcription elongation and mitotic recombination; involved in telomere maintenance
Q02773	S000004556	YML091C	RPM2	-1.24339	10.5407	0.000277335		3.557		Protein subunit of mitochondrial RNase P; has roles in nuclear transcription, cytoplasmic and mitochondrial RNA processing, and mitochondrial translation; distributed to mitochondria, cytoplasmic processing bodies, and the nucleus
P52593	S000004571	YML103C	NUP188	-1.59067	12.6512	0.000282377		3.54917		Subunit of the inner ring of the nuclear pore complex (NPC); contributes to NPC organization and nucleocytoplasmic transport; homologous to human NUP188
Q03759	S000004576	YML108W		-1.49856	7.64486	0.0010244		2.98953		Protein of unknown function; structure defines a new subfamily of the split beta-alpha-beta sandwiches; green fluorescent protein (GFP)-fusion protein localizes to the cytoplasm and nucleus; YML108W is not an essential gene; relative distribution to the nucleus increases upon DNA replication stress
P46963	S000004580	YML112W	CTK3	-1.17368	9.14291	0.000670051		3.17389		Gamma subunit of C-terminal domain kinase I; CTDK-I phosphorylates RNA polymerase II subunit Rpo21p to affect transcription and pre-mRNA 3' end processing, and also phosphorylates ribosomal protein Rps2p to increase translational fidelity; protein abundance increases in response to DNA replication stress
Q00582	S000004590	YML121W	GTR1	-1.72951	9.23525	0.00409066		2.38821		Subunit of a TORC1-stimulating GTPase and the EGO/GSE complex; subunit of Gtr1-Gtr2, a GTPase that activates TORC1 in response to amino acid stimulation; subunit of EGO/GSE, a vacuolar/endosomal membrane complex that regulates exit from rapamycin-induced growth arrest and sorting of Gap1p from the endosome to the plasma membrane; involved in phosphate transport and telomeric chromatin silencing; …
Q04368	S000004627	YMR025W	CSI1	-1.2024	5.63797	0.000413856		3.38315		Subunit of the Cop9 signalosome; which is required for deneddylation, or removal of the ubiquitin-like protein Rub1p from Cdc53p (cullin); involved in adaptation to pheromone signaling; functional equivalent of canonical Csn6 subunit of the COP9 signalosome
Q04370	S000004628	YMR026C	PEX12	-1.49771	7.344	0.000123398		3.90869		C3HC4-type RING-finger peroxin and E3 ubiquitin ligase; required for peroxisome biogenesis and peroxisomal matrix protein import; forms translocation subcomplex with Pex2p and Pex10p; mutations in human homolog cause peroxisomal disorder
P46671	S000004656	YMR052W	FAR3	-1.36858	8.36	0.000679006		3.16813		Protein of unknown function; involved in recovery from cell cycle arrest in response to pheromone, in a Far1p-independent pathway; interacts with Far7p, Far8p, Far9p, Far10p, and Far11p; localizes to the endoplasmic reticulum; protein abundance increases in response to DNA replication stress
Q04746	S000004669	YMR065W	KAR5	-1.6545	8.26452	6.1948e-05		4.20797		Protein required for nuclear membrane fusion during karyogamy; localizes to the membrane with a soluble portion in the endoplasmic reticulum lumen, may form a complex with Jem1p and Kar2p; similar to zebrafish Brambleberry protein; expression of the gene is regulated by pheromone
Q04779	S000004680	YMR075W	RCO1	-1.08911	11.9017	0.00213894		2.6698		Essential component of the Rpd3S histone deacetylase complex; interacts with Eaf3p
Q04301	S000004694	YMR088C	VBA1	-1.38184	7.55538	0.000421406		3.3753		Permease of basic amino acids in the vacuolar membrane
Q03880	S000004730	YMR123W	PKR1	-1.2126	7.09515	0.012903		1.88931		V-ATPase assembly factor; functions with other V-ATPase assembly factors in the ER to efficiently assemble the V-ATPase membrane sector (V0); protein abundance increases in response to DNA replication stress
P39685	S000004736	YMR129W	POM152	-1.33074	12.3872	1.43148e-05		4.84421		Glycoprotein subunit of transmembrane ring of nuclear pore complex; contributes to nucleocytoplasmic transport, nuclear pore complex (NPC) biogenesis and spindle pole body duplication; homologous to human NUP210
P40219	S000004756	YMR148W	LDO16	-1.0294	7.37637	0.00112338		2.94947		Protein of unknown function with possible role in spore wall assembly; predicted to contain an N-terminal transmembrane domain; osw5 null mutant spores exhibit increased spore wall permeability and sensitivity to beta-glucanase digestion
Q02795	S000004757	YMR149W	SWP1	-1.53276	7.94244	0.000714478		3.14601		Delta subunit of the oligosaccharyl transferase glycoprotein complex; complex is required for N-linked glycosylation of proteins in the endoplasmic reticulum
Q03825	S000004774	YMR164C	MSS11	-1.03757	8.53365	0.000120853		3.91774		Transcription factor; involved in regulation of invasive growth and starch degradation; controls the activation of FLO11 and STA2 in response to nutritional signals; forms a heterodimer with Flo8p that interacts with the Swi/Snf complex during transcriptional activation of FLO1, FLO11, and STA1
P38920	S000004777	YMR167W	MLH1	-1.00786	11.7733	0.000864499		3.06324		Protein required for mismatch repair in mitosis and meiosis; also required for crossing over during meiosis; forms a complex with Pms1p and Msh2p-Msh3p during mismatch repair; required for silencing at the silent mating-type loci and telomeres; human homolog is associated with hereditary non-polyposis colon cancer
P40969	S000004778	YMR168C	CEP3	-1.33445	9.56716	0.00027048		3.56786		Essential kinetochore protein; component of the CBF3 complex that binds the CDEIII region of the centromere; contains an N-terminal Zn2Cys6 type zinc finger domain, a C-terminal acidic domain, and a putative coiled coil dimerization domain
Q03652	S000004824	YMR211W	DML1	-1.01676	8.93492	0.00201436		2.69586		Essential protein involved in mtDNA inheritance; may also function in the partitioning of the mitochondrial organelle or in the segregation of chromosomes, exhibits regions similar to members of a GTPase family
P50102	S000004836	YMR223W	UBP8	-1.15915	10.8388	0.000134229		3.87215		Ubiquitin-specific protease component of the SAGA acetylation complex; required for SAGA (Spt-Ada-Gcn5-Acetyltransferase)-mediated deubiquitination of histone H2B
P14908	S000004841	YMR228W	MTF1	-1.24171	9.42898	0.00014169		3.84866		Mitochondrial RNA polymerase specificity factor; has structural similarity to S-adenosylmethionine-dependent methyltransferases and functional similarity to bacterial sigma-factors; Mtf1p interacts with and stabilizes the Rpo41p-promoter complex, enhancing DNA bending and melting to facilitate pre-initiation open complex formation
Q05670	S000004845	YMR232W	FUS2	-1.2477	9.62207	3.69517e-05		4.43237		Cell fusion regulator; cytoplasmic protein localized to shmoo tip; required for alignment of parental nuclei before nuclear fusion during mating; contains a Dbl-homology domain; binds specifically with activated Cdc42p
Q02554	S000004853	YMR240C	CUS1	-1.45411	10.2564	9.08524e-05		4.04166		Protein required for assembly of U2 snRNP into the spliceosome; forms a complex with Hsh49p and Hsh155p
P08468	S000004870	YMR257C	PET111	-1.02998	6.62056	0.00163991		2.78518		Mitochondrial translational activator specific for the COX2 mRNA; located in the mitochondrial inner membrane
Q03496	S000004872	YMR259C	TRM732	-1.02359	10.9045	0.00697641		2.15637		Protein involved in 2'-O-methylation of C32 of substrate tRNAs; interacts with 2'-O-ribose methyltransferase Trm7p; green fluorescent protein (GFP)-fusion protein localizes to the cytoplasm; non-essential gene; yeast null mutant can be functionally complemented by human THADA, mutations in which have been implicated in epithelial thyroid adenomas, type 2 diabetes, and polycystic ovary syndrome (P…
P38429	S000004876	YMR263W	SAP30	-1.3307	9.03005	0.000421406		3.3753		Component of Rpd3L histone deacetylase complex; involved in silencing at telomeres, rDNA, and silent mating-type loci; involved in telomere maintenance
P39113	S000004893	YMR280C	CAT8	-1.15893	10.4878	0.00196069		2.70759		Zinc cluster transcriptional activator; necessary for derepression of a variety of genes under non-fermentative growth conditions, active after diauxic shift, binds carbon source responsive elements; relative distribution to the nucleus increases upon DNA replication stress
P32807	S000004897	YMR284W	YKU70	-1.46136	10.317	0.000344775		3.46246		Subunit of the telomeric Ku complex (Yku70p-Yku80p); involved in telomere length maintenance, structure and telomere position effect; required for localization of telomerase ribonucleoprotein to nucleus via interaction with the TLC1 guide RNA; relocates to sites of double-strand cleavage to promote nonhomologous end joining during DSB repair
Q03557	S000004907	YMR293C	HER2	-1.24038	7.91955	0.00106695		2.97186		Subunit of the trimeric GatFAB AmidoTransferase(AdT) complex; involved in the formation of Q-tRNAQ; required for remodeling of ER caused by Hmg2p overexpression; similar to bacterial GatA glutamyl-tRNA amidotransferase
Q03579	S000004913	YMR298W	LIP1	-1.90254	5.88521	0.00096762		3.0143		Ceramide synthase subunit; single-span ER membrane protein associated with Lag1p and Lac1p and required for ceramide synthase activity, null mutant grows extremely slowly and is defective in ceramide synthesis
P47821	S000004970	YNL025C	SSN8	-1.41189	8.67315	0.000571325		3.24312		Cyclin-like component of RNA polymerase II holoenzyme; involved in phosphorylation of RNAPII C-terminal domain; forms kinase-cyclin pair in RNAPII holoenzyme with Ssn3p; needed for entry into and execution of meiotic program; involved in glucose repression, telomere maintenance; degraded in response to nitrogen starvation, and also to oxidative stress, but in different cellular compartments, and …
P53958	S000004987	YNL042W	BOP3	-1.36095	8.7541	0.000241608		3.61689		Protein of unknown function; potential Cdc28p substrate; overproduction confers resistance to methylmercury
P53939	S000005022	YNL078W	NIS1	-1.58364	7.2941	0.0155861		1.80726		Protein involved in axial bud site selection; prevents repolarization of cells at previous division sites; recruited with Nba1p to the cell cortex and to cytokinesis remnants (bud scars) by Aim44p and Nap1p where Nba1p prevent Rsr1p-mediated activation of Cdc24p, and therefore Cdc42p activation; acts with Nba1p to establish transient bud scar localization of Rga1p, a Cdc42p GAP; localizes to the …
P50944	S000005045	YNL101W	AVT4	-1.02362	7.74684	0.000168329		3.77384		Vacuolar transporter; exports large neutral amino acids from the vacuole; member of a family of seven S. cerevisiae genes (AVT1-7) related to vesicular GABA-glycine transporters; localizes to sites of contact between the vacuole and mitochondria (vCLAMPs)
P53918	S000005069	YNL125C	ESBP6	-1.36781	7.47833	0.00617609		2.20929		Protein with similarity to monocarboxylate permeases; appears not to be involved in transport of monocarboxylates such as lactate, pyruvate or acetate across the plasma membrane
P53911	S000005080	YNL136W	EAF7	-1.21693	10.68	0.00130913		2.88302		Subunit of the NuA4 histone acetyltransferase complex; NuA4 acetylates the N-terminal tails of histones H4 and H2A
P41948	S000005086	YNL142W	MEP2	-1.1627	9.01366	0.0125487		1.9014		Ammonium permease involved in regulation of pseudohyphal growth; belongs to Mep-Amt-Rh family of well-conserved ammonium (NH4+) transporters that includes human Rh factors; expression is under the nitrogen catabolite repression regulation; activity is controlled by phospho-silencing; phosphorylation of Mep2 mediated by Npr1; dephosphorylation involves Psr1p and Psr2p
P53877	S000005126	YNL182C	IPI3	-1.11255	11.7881	0.000604171		3.21884		Component of the Rix1 complex and pre-replicative complexes (pre-RCs); required for processing of ITS2 sequences from 35S pre-rRNA; component of the pre-60S ribosomal particle with the dynein-related AAA-type ATPase Mdn1p; required for pre-RC formation and maintenance during DNA replication licensing; highly conserved protein which contains several WD40 motifs; IPI3 is an essential gene; other me…
Q01722	S000005143	YNL199C	GCR2	-1.36987	9.93745	0.000445026		3.35161		Transcriptional activator of genes involved in glycolysis; interacts and functions with the DNA-binding protein Gcr1p
P40164	S000005145	YNL201C	PSY2	-1.42277	11.0553	0.000127893		3.89315		Subunit of protein phosphatase PP4 complex; Pph3p and Psy2p form the active complex, Psy4p may provide additional substrate specificity; regulates recovery from the DNA damage checkpoint, the gene conversion- and single-strand annealing-mediated pathways of meiotic double-strand break repair and efficient Non-Homologous End-Joining (NHEJ) pathway; Pph3p and Psy2p localize to foci on meiotic chrom…
P53538	S000005166	YNL222W	SSU72	-2.10668	9.61393	6.25332e-05		4.20389		Phosphatase and transcription/RNA-processing factor; associates with TFIIB and cleavage/polyadenylation factor Pta1p; exhibits phosphatase activity on serine-5 and serine-7 of the RNA polymerase II C-terminal domain; affects start site selection and transcriptional read through in vivo
P53853	S000005190	YNL246W	VPS75	-1.33464	6.93251	0.00787801		2.10358		NAP family histone chaperone; binds to histones and Rtt109p, stimulating histone acetyltransferase activity; possesses nucleosome assembly activity in vitro; proposed role in vacuolar protein sorting and in double-strand break repair; protein abundance increases in response to DNA replication stress; relocalizes to the cytosol in response to hypoxia
P53851	S000005197	YNL253W	TEX1	-1.01797	10.0042	0.000716741		3.14464		Protein involved in mRNA export; component of the transcription export (TREX) complex
P38636	S000005203	YNL259C	ATX1	-1.69391	6.49964	0.00141355		2.84969		Cytosolic copper metallochaperone; transports copper to the secretory vesicle copper transporter Ccc2p for eventual insertion into Fet3p, which is a multicopper oxidase required for high-affinity iron uptake; human homolog ATOX1 can complement yeast atx1 mutant; overexpression of human ATOX1 suppresses lysine auxotrophy of the yeast sod1 null mutant, as does overexpression of yeast ATX1
P24867	S000005233	YNL289W	PCL1	-1.59674	6.75983	9.14967e-05		4.03859		Cyclin, interacts with cyclin-dependent kinase Pho85p; member of the Pcl1,2-like subfamily, involved in the regulation of polarized growth and morphogenesis and progression through the cell cycle; is ubiquitinated by Dma1p; phosphorylation by Pho85p targets it for degradation; localizes to sites of polarized cell growth
P48564	S000005239	YNL295W	MRX6	-1.1141	6.66076	0.000523703		3.28092		Mitochondrial ribosome-associated protein; regulates mitochondrial DNA copy number and the size and distribution of mtDNA nucleoids; subunit of a complex containing Pet20p, Mam33p, and Pim1p that may regulate mtDNA replication; member of the PET20 domain-containing protein family; forms foci that partially co-localize with mtDNA
P53735	S000005322	YNR039C	ZRG17	-1.48393	6.34954	0.000628789		3.2015		Endoplasmic reticulum zinc transporter; part of a heterodimeric transporter with Msc2p that transfers zinc from the cytosol to the ER lumen; member of the cation diffusion facilitator family of efflux pumps; zinc-regulated directly through Zap1p; transcription induced under conditions of zinc deficiency
P53604-2	S000005332	YNR049C	MSO1	-1.8801	8.23953	0.000479438		3.31927		Lipid-interacting protein in SNARE complex assembly machinery; acts at late step in secretion; interacts with membranes through two distinct binding sites; shows genetic and physical interactions with Sec1p; required for prospore membrane formation during sporulation; N-terminus closely associates with plasma membrane, C-terminus colocalizes with Sec4p on intracellular membranes; relocalizes from…
Q12442	S000005362	YOL002C	IZH2	-1.20484	5.87495	0.00456506		2.34055		Plasma membrane receptor for plant antifungal osmotin; involved in zinc ion homeostasis, apoptosis; negatively regulates ZRT1 and other functionally divergent genes through CCCTC promoter motif (IzRE); modulates FET3 activity in iron-independent manner; affects gene expression by influencing balance of competition between Msn2p/Msn4p and Nrg1p/Nrg2p for binding to IzRE; transcription regulated by…
P38902	S000005365	YOL005C	RPB11	-1.56183	10.6693	0.000421406		3.3753		RNA polymerase II subunit B12.5; part of central core; similar to Rpc19p and bacterial alpha subunit
P38967	S000005380	YOL020W	TAT2	-1.39526	7.13228	0.000241347		3.61736		High affinity tryptophan and tyrosine permease; overexpression confers FK506 and FTY720 resistance
Q12161	S000005415	YOL054W	PSH1	-1.0458	9.68602	0.000880924		3.05506		E3 ubiquitin ligase targeting centromere-binding protein Cse4p; mediates polyubiquitination and degradation of histone H3 variant Cse4p; ubiquitination of Cse4p may be antagonized by Scm3p; interacts with the FACT complex preventing mislocalization of Cse4p to euchromatin independent of Slx5p; formyl-methionine/N-recognin component of N-end rule pathway mediating destruction of formylated cytosol…
P53685	S000005429	YOL068C	HST1	-1.12571	11.0804	8.65559e-05		4.0627		NAD(+)-dependent histone deacetylase; essential subunit of the Sum1p/Rfm1p/Hst1p complex required for ORC-dependent silencing and meiotic repression; non-essential subunit of the Set3C deacetylase complex; involved in telomere maintenance; HST1 has a paralog, SIR2, that arose from the whole genome duplication
Q08231	S000005433	YOL072W	THP1	-1.10707	9.04861	0.000269297		3.56977		Nuclear pore-associated protein; component of TREX-2 complex (Sac3p-Thp1p-Sus1p-Cdc31p) involved in transcription elongation and mRNA export from the nucleus; involved in post-transcriptional tethering of active genes to the nuclear periphery and to non-nascent mRNP; contains a PAM domain implicated in protein-protein binding
Q99316	S000005448	YOL088C	MPD2	-1.1066	9.10527	0.0111639		1.95219		Member of the protein disulfide isomerase (PDI) family; exhibits chaperone activity; overexpression suppresses the lethality of a pdi1 deletion but does not complement all Pdi1p functions; undergoes oxidation by Ero1p
Q12180	S000005449	YOL089C	HAL9	-1.12955	11.0268	0.000262291		3.58122		Putative transcription factor containing a zinc finger; overexpression increases salt tolerance through increased expression of the ENA1 (Na+/Li+ extrusion pump) gene while gene disruption decreases both salt tolerance and ENA1 expression; HAL9 has a paralog, TBS1, that arose from the whole genome duplication
P27680	S000005456	YOL096C	COQ3	-1.23545	5.53718	0.00889829		2.05069		O-methyltransferase; catalyzes two different O-methylation steps in ubiquinone (Coenzyme Q) biosynthesis; component of a mitochondrial ubiquinone-synthesizing complex; phosphoprotein
Q12348	S000005477	YOL117W	RRI2	-1.35627	9.10446	0.00092193		3.0353		Subunit of the COP9 signalosome (CSN) complex; this complex cleaves the ubiquitin-like protein Nedd8 from SCF ubiquitin ligases; plays a role in the mating pheromone response
Q08278	S000005495	YOL135C	MED7	-1.29181	7.67051	0.00117495		2.92998		Subunit of the RNA polymerase II mediator complex; associates with core polymerase subunits to form the RNA polymerase II holoenzyme; essential for transcriptional regulation
Q08281	S000005498	YOL138C	RTC1	-1.16578	10.2227	0.0105967		1.97483		Subunit of SEACAT, a subcomplex of the SEA complex; Rtc1p, along with Mtc5p and Sea4p, redundantly inhibit the TORC1 inhibitory role of the Iml1p/SEACIT (Iml1p-Npr2p-Npr3p) subcomplex, a GAP for GTPase Gtr1p (EGOC subunit) in response to amino acid limitation, thereby resulting in activation of TORC1 signaling; SEA is a coatomer-related complex that associates dynamically with the vacuole; has N-…
Q12462	S000005507	YOL147C	PEX11	-1.46802	10.4478	0.00898449		2.04651		Peroxisomal protein required for medium-chain fatty acid oxidation; also required for peroxisome proliferation, possibly by inducing membrane curvature; localization regulated by phosphorylation; transcription regulated by Adr1p and Pip2p-Oaf1p
Q12517	S000005509	YOL149W	DCP1	-2.00273	10.2867	0.00496092		2.30444		Subunit of the Dcp1p-Dcp2p decapping enzyme complex; decapping complex removes the 5' cap structure from mRNAs prior to their degradation; enhances the activity of catalytic subunit Dcp2p; regulated by DEAD box protein Dhh1p; forms cytoplasmic foci upon DNA replication stress
Q12001	S000005528	YOR002W	ALG6	-1.4112	7.28544	0.000253551		3.59593		ER-luminal alpha 1,3 glucosyltransferase; involved in transfer of oligosaccharides from dolichyl pyrophosphate to asparagine residues of proteins during N-linked protein glycosylation; C998T transition in human ortholog ALG6 causes carbohydrate-deficient glycoprotein syndrome type-Ic; wild-type human ortholog ALG6 can partially complement yeast alg6 mutant
Q12450	S000005542	YOR016C	ERP4	-1.46845	8.28657	0.00152563		2.81655		Member of the p24 family involved in ER to Golgi transport; similar to Emp24p and Erv25p; ERP4 has a paralog, ERP2, that arose from the whole genome duplication
P32606	S000005543	YOR017W	PET127	-1.04738	10.1825	0.000425302		3.3713		Protein with a role in 5'-end processing of mitochondrial RNAs; located in the mitochondrial membrane
Q12204	S000005548	YOR022C	DDL1	-1.17703	8.17232	0.000540161		3.26748		DDHD domain-containing phospholipase A1; mitochondrial matrix enzyme with sn-1-specific activity, hydrolyzing cardiolipin, PE, PC, PG and PA; implicated in remodeling of mitochondrial phospholipids; antagonistically regulated by Aft1p and Aft2p; in humans, mutations in DDHD1 and DDHD2 genes cause specific types of hereditary spastic paraplegia, while DDL1-defective yeast share similar phenotypes …
Q99234	S000005556	YOR030W	DFG16	-1.31397	7.46986	3.69898e-05		4.43192		Probable multiple transmembrane protein; involved in diploid invasive and pseudohyphal growth upon nitrogen starvation; is glycosylated and phosphorylated; interacts with Rim21p and Rim9p in the plasma membrane to form a pH-sensing complex in the Rim101 pathway and is required to maintain Rim21p levels; required for accumulation of processed Rim101p
Q08412	S000005568	YOR042W	CUE5	-1.22477	4.88105	0.0108789		1.96342		Ubiquitin-binding protein; functions as ubiquitin-Atg8p adaptor in ubiquitin-dependent autophagy; serves as proteaphagy receptor for inactivated 26S proteasomes; contains CUE domain that binds ubiquitin, which may facilitate intramolecular monoubiquitination; CUE5 has a paralog, DON1, that arose from the whole genome duplication; human TOLLIP is a functional CUE-domain homolog, can complement yea…
Q02794	S000005573	YOR047C	STD1	-1.11898	6.28531	0.0511723		1.29097		Protein involved in control of glucose-regulated gene expression; interacts with kinase Snf1p, glucose sensors Snf3p and Rgt2p, TATA-binding Spt15p; regulator of transcription factor Rgt1p; interactions with Pma1p appear to propagate [GAR+]; STD1 has a paralog, MTH1, that arose from the whole genome duplication
Q08457	S000005586	YOR060C	SLD7	-1.2922	8.82445	1.77787e-05		4.7501		Protein with a role in chromosomal DNA replication; interacts with Sld3p and reduces its affinity for Cdc45p; deletion mutant has aberrant mitochondria; ortholog of human MTBP, which is a DNA replication origin firing factor
Q08471	S000005592	YOR066W	MSA1	-1.00491	9.85494	0.000248489		3.60469		Activator of G1-specific transcription factors MBF and SBF; involved in regulation of the timing of G1-specific gene transcription and cell cycle initiation; localization is cell-cycle dependent and regulated by Cdc28p phosphorylation; MSA1 has a paralog, MSA2, that arose from the whole genome duplication
P40351	S000005593	YOR067C	ALG8	-1.12951	7.70494	0.00173828		2.75988		Glucosyl transferase; involved in N-linked glycosylation; adds glucose to the dolichol-linked oligosaccharide precursor prior to transfer to protein during lipid-linked oligosaccharide biosynthesis; similar to Alg6p; human homolog ALG8 can complement yeast null mutant
Q12416	S000005609	YOR083W	WHI5	-1.32666	8.60558	0.000121385		3.91584		Repressor of G1 transcription; binds to SCB binding factor (SBF) at SCB target promoters in early G1; dilution of Whi5p concentration during cell growth determines cell size; phosphorylation of Whi5p by the CDK, Cln3p/Cdc28p relieves repression and promoter binding by Whi5, and contributes to both the determination of critical cell size at START and cell fate; periodically expressed in G1
Q12324	S000005613	YOR087W	YVC1	-1.10639	7.35584	0.00027048		3.56786		Vacuolar cation channel; mediates release of Ca(2+) from the vacuole in response to hyperosmotic shock
Q12274	S000005623	YOR097C		-2.03706	5.96593	0.000858344		3.06634		Putative protein of unknown function; identified as interacting with Hsp82p in a high-throughput two-hybrid screen; YOR097C is not an essential gene
Q99394	S000005641	YOR115C	TRS33	-1.52571	9.51021	0.00068876		3.16193		Core component of TRAPP complexes I, II and IV; transport protein particle (TRAPP) complexes are related multimeric guanine nucleotide-exchange factor for the GTPase Ypt1p, regulating ER-Golgi traffic (TRAPPI), intra-Golgi traffic (TRAPPII), endosome-Golgi traffic (TRAPPII and III) and autophagy (TRAPPIII, and IV); proposed subunit of a novel complex, TRAPPIV, that may function redundantly with T…
Q99325	S000005678	YOR152C	ATG40	-1.24261	5.58964	0.00470007		2.3279		Autophagy receptor with a role in endoplasmic reticulum degradation; involved specifically in autophagy of cortical and cytoplasmic ER in response to nitrogen starvation or rapamycin treatment; acts with COPII subunit Sfb3p; localizes to the cortical and cytoplasmic ER; similar to human FAM134B, which is also involved in ER autophagy and is associated with sensory neuropathy
Q12216	S000005682	YOR156C	NFI1	-1.33155	7.42186	0.00309905		2.50877		SUMO E3 ligase; catalyzes sumoylation of Yku70p/80p and Sir4p promoting telomere anchoring to the nuclear envelope and regulating telomerase activity; DNA-bound form catalyzes a DNA-damaged triggered sumoylation wave resulting in multisite modification of several DNA repair proteins, enhancing interactions between these proteins and accelerating repair; sumoylates Cse4p, a prerequisite for STUbL-…
Q12172	S000005688	YOR162C	YRR1	-1.37579	9.83366	0.000104385		3.98136		Zn2-Cys6 zinc-finger transcription factor; activates genes involved in multidrug resistance; paralog of Yrm1p, acting on an overlapping set of target genes; YRR1 has a paralog, PDR8, that arose from the whole genome duplication
Q12340	S000005698	YOR172W	YRM1	-1.35738	9.30194	5.60498e-05		4.25143		Zinc finger transcription factor involved in multidrug resistance; Zn(2)-Cys(6) zinc finger transcription factor; activates genes involved in multidrug resistance; paralog of Yrr1p, acting on an overlapping set of target genes
Q12343	S000005700	YOR174W	MED4	-1.2149	10.024	0.000299644		3.52339		Subunit of the RNA polymerase II mediator complex; associates with core polymerase subunits to form the RNA polymerase II holoenzyme; essential for transcriptional regulation
Q12032	S000005741	YOR215C	AIM41	-1.41357	6.2114	0.00201213		2.69634		Protein of unknown function; the authentic protein is detected in highly purified mitochondria in high-throughput studies; null mutant displays reduced frequency of mitochondrial genome loss
P20436	S000005750	YOR224C	RPB8	-2.33152	9.93247	0.000456632		3.34043		RNA polymerase subunit ABC14.5; common to RNA polymerases I, II, and III
Q01919	S000005759	YOR233W	KIN4	-1.16427	9.9312	0.000146319		3.8347		Serine/threonine protein kinase; inhibits the mitotic exit network (MEN) when the spindle position checkpoint is activated; localized asymmetrically to mother cell cortex, spindle pole body and bud neck; KIN4 has a paralog, FRK1, that arose from the whole genome duplication
Q08683	S000005775	YOR249C	APC5	-1.26391	9.91939	0.000249501		3.60293		Subunit of the Anaphase-Promoting Complex/Cyclosome (APC/C); APC/C is a ubiquitin-protein ligase required for degradation of anaphase inhibitors, including mitotic cyclins, during the metaphase/anaphase transition; component of the platform domain of the APC/C, based on structural analysis; relative distribution to nuclear foci decreases upon DNA replication stress
P06704	S000005783	YOR257W	CDC31	-1.56564	10.705	0.000832914		3.0794		Calcium-binding component of the spindle pole body (SPB) half-bridge; required for SPB duplication in mitosis and meiosis II; homolog of mammalian centrin; binds multiubiquitinated proteins and is involved in proteasomal protein degradation
P48606	S000005791	YOR265W	RBL2	-1.88354	8.24244	0.000562139		3.25016		Protein involved in microtubule morphogenesis; required for protection from excess free beta-tubulin; proposed to be involved the folding of beta-tubulin; similar to mouse beta-tubulin cofactor A; protein abundance increases in response to DNA replication stress
Q12012	S000005815	YOR289W		-1.17371	7.99449	0.0325257		1.48777		Putative protein of unknown function; transcription induced by the unfolded protein response; green fluorescent protein (GFP)-fusion protein localizes to both the cytoplasm and the nucleus
Q12182	S000005869	YOR342C		-1.29293	8.55728	0.000540161		3.26748		Protein of unknown function; green fluorescent protein (GFP)-fusion protein localizes to the cytoplasm and the nucleus; relocalizes from nucleus to cytoplasm upon DNA replication stress; YOR342C has a paralog, YAL037W, that arose from the whole genome duplication
P41913	S000005882	YOR355W	GDS1	-1.19054	8.80703	0.00191865		2.717		Protein of unknown function; required for growth on glycerol as a carbon source; the authentic, non-tagged protein is detected in highly purified mitochondria in high-throughput studies
Q08831	S000005886	YOR359W	VTS1	-1.01591	9.48176	8.95e-05		4.04818		Flap-structured DNA-binding and RNA-binding protein; stimulates deadenylation-dependent mRNA degradation mediated by the CCR4-NOT deadenylase complex; member of the Smaug (Smg) family of post-transcriptional regulators which bind RNA through a conserved sterile alpha motif (SAM) domain that interacts with Smg recognition element (SREs) containing transcripts; stimulates Dna2p endonuclease activit…
Q08913	S000005917	YOR390W	FEX1	-1.36877	7.15052	4.7233e-05		4.32575		Protein involved in fluoride export; nearly identical to FEX2, and deletion of both proteins results in a large increase in fluoride sensitivity compared with the single mutant; contains two FEX domains connected by a linker; part of a widespread family of conserved fluoride export proteins
P09547	S000005937	YPL016W	SWI1	-1.09639	12.3866	5.78076e-05		4.23802		Subunit of the SWI/SNF chromatin remodeling complex; regulates transcription by remodeling chromatin; required for transcription of many genes, including ADH1, ADH2, GAL1, HO, INO1 and SUC2; self-assembles to form [SWI+] prion and to alter expression pattern; human homolog ARID1A is a candidate tumor suppressor gene in breast cancer
Q02685	S000005945	YPL024W	RMI1	-1.13744	8.09696	0.00179241		2.74656		Subunit of the RecQ (Sgs1p) - Topo III (Top3p) complex; stimulates superhelical relaxing, DNA catenation/decatenation and ssDNA binding activities of Top3p; involved in response to DNA damage; functions in S phase-mediated cohesion establishment via a pathway involving the Ctf18-RFC complex and Mrc1p; stimulates Top3p DNA catenation/decatenation activity; null mutants display increased rates of r…
Q12505	S000005947	YPL026C	SKS1	-1.07165	8.64336	6.1948e-05		4.20797		Putative serine/threonine protein kinase; involved in the adaptation to low concentrations of glucose independent of the SNF3 regulated pathway; SKS1 has a paralog, VHS1, that arose from the whole genome duplication
P32580	S000005950	YPL029W	SUV3	-1.1763	8.25803	0.000495961		3.30455		ATP-dependent RNA helicase; component of the mitochondrial degradosome along with the RNase Dss1p; the degradosome associates with the ribosome and mediates RNA turnover; also required during splicing of the COX1 AI5_beta intron; expression of a processed form of human homolog SUPV3L1 carrying an N-terminal deletion of 46 amino acids rescues yeast suv3 null mutant
Q03083	S000005955	YPL034W		-1.36921	7.46456	0.00220177		2.65723		Putative protein of unknown function; YPL034W is not essential gene
Q02770	S000005985	YPL064C	CWC27	-1.02404	7.08669	0.00345014		2.46216		Component of a complex containing Cef1p; putatively involved in pre-mRNA splicing; has similarity to S. pombe Cwf27p; protein abundance increases in response to DNA replication stress
Q02767	S000005986	YPL065W	VPS28	-1.87823	8.98583	0.00019058		3.71992		Component of the ESCRT-I complex; complex is involved in ubiquitin-dependent sorting of proteins into the endosome; conserved C-terminal domain interacts with ESCRT-III subunit Vps20p; other members include Stp22p, Srn2p, Vps28p, and Mvb12p
P07261	S000005996	YPL075W	GCR1	-1.28042	10.2695	0.000137567		3.86149		Transcriptional activator of genes involved in glycolysis; DNA-binding protein that interacts and functions with the transcriptional activator Gcr2p; contains a long intron, which allows multiple RNA and protein isoforms with varying expression levels depending on glucose availability
Q12417	S000006072	YPL151C	PRP46	-1.0471	10.382	0.000234255		3.63031		Member of the NineTeen Complex (NTC); this complex contains Prp19p and stabilizes U6 snRNA in catalytic forms of the spliceosome containing U2, U5, and U6 snRNAs
Q08964	S000006137	YPL216W		-1.38932	8.22124	0.000554306		3.25625		Putative protein of unknown function; not an essential gene; YPL216W has a paralog, ITC1, that arose from the whole genome duplication
P32601	S000006221	YPR017C	DSS4	-3.40422	9.00619	0.000540161		3.26748		Guanine nucleotide dissociation stimulator for Sec4p; functions in the post-Golgi secretory pathway; binds zinc, found both on membranes and in the cytosol
Q12262	S000006250	YPR046W	MCM16	-1.52115	9.2971	5.17605e-05		4.286		Component of the Ctf19 complex and the COMA subcomplex; involved in kinetochore-microtubule mediated chromosome segregation; binds to centromere DNA; orthologous to human centromere constitutive-associated network (CCAN) subunit CENP-H and fission yeast fta3
Q06821	S000006288	YPR084W		-1.02873	6.73811	0.00810678		2.09115		Putative protein of unknown function
Q06822	S000006289	YPR085C	ASA1	-1.43835	7.87361	0.00126278		2.89867		Subunit of the ASTRA complex, involved in chromatin remodeling; telomere length regulator involved in the stability or biogenesis of PIKKs such as TORC1
P06197	S000006317	YPR113W	PIS1	-1.25024	7.94669	0.000697427		3.1565		Phosphatidylinositol synthase; required for biosynthesis of phosphatidylinositol, which is a precursor for polyphosphoinositides, sphingolipids, and glycolipid anchors for some of the plasma membrane proteins
Q06512	S000006348	YPR144C	NOC4	-1.82621	11.6037	0.000219723		3.65812		Nucleolar protein; forms a complex with Nop14p that mediates maturation and nuclear export of 40S ribosomal subunits; relocalizes to the cytosol in response to hypoxia
Q06449	S000006358	YPR154W	PIN3	-1.20696	8.66744	0.00748199		2.12598		Negative regulator of actin nucleation-promoting factor activity; interacts with Las17p, a homolog of human Wiskott-Aldrich Syndrome protein (WASP), via an N-terminal SH3 domain, and along with LSB1 cooperatively inhibits the nucleation of actin filaments; short-lived protein whose levels increase in response to thermal stress; induces the formation of the [PIN+] and [RNQ+] prions when overproduc…
P23293	S000006365	YPR161C	SGV1	-1.00779	11.2253	0.00282649		2.54875		Cyclin (Bur2p)-dependent protein kinase; part of the BUR kinase complex which functions in transcriptional regulation; phosphorylates the carboxy-terminal domain (CTD) of Rpo21p and the C-terminal repeat domain of Spt5p; recruits Spt6p to the CTD at the onset of transcription; regulated by Cak1p; similar to metazoan CDK9 proteins
P54791	S000006366	YPR162C	ORC4	-1.06968	11.0532	3.45643e-05		4.46137		Subunit of the origin recognition complex (ORC); ORC directs DNA replication by binding to replication origins and is also involved in transcriptional silencing; ORC4 has a paralog, RIF2, that arose from the whole genome duplication
Q06213	S000006372	YPR168W	NUT2	-1.18391	10.0759	0.000525011		3.27983		Subunit of the RNA polymerase II mediator complex; conserved from yeast to human; associates with core polymerase subunits to form the RNA polymerase II holoenzyme; required for transcriptional activation and has a role in basal transcription; protein abundance increases in response to DNA replication stress
P20133	S000006380	YPR176C	BET2	-1.20135	7.27287	0.00140818		2.85134		Beta subunit of Type II geranylgeranyltransferase; required for vesicular transport between the endoplasmic reticulum and the Golgi; provides a membrane attachment moiety to Rab-like proteins Ypt1p and Sec4p; human homolog RABGGTB can complement yeast BET2 mutant
P39933	S000006390	YPR186C	PZF1	-1.80449	7.76757	0.00063113		3.19988		Transcription factor IIIA (TFIIIA); essential DNA binding protein required for transcription of 5S rRNA by RNA polymerase III; not involved in transcription of other RNAP III genes; nine conserved zinc fingers; may also bind 5S rRNA
Q9URQ5	S000006439	YCR020W-B	HTL1	-1.7595	10.847	5.30878e-05		4.27501		Component of the RSC chromatin remodeling complex; RSC functions in transcriptional regulation and elongation, chromosome stability, and establishing sister chromatid cohesion; involved in telomere maintenance
O94742	S000007235	YDR363W-A	SEM1	-1.24524	9.97123	0.00448295		2.34844		19S proteasome regulatory particle lid subcomplex component; role in Ub-dependent proteolysis and proteasome stability; involved in TREX-2 mediated mRNA export, and in the prevention of transcription-associated genome instability; ubiquitinated by Nedd4-like E3-ligase, Rsp5p; human ortholog DSS1, a BRCA1 binding protein implicated in cancer, complements the yeast null; drives trinucleotide repeat…
P57744	S000007348	YJR135W-A	TIM8	-1.03033	7.26488	0.000802563		3.09552		Mitochondrial intermembrane space protein; forms a complex with Tim13p that delivers a subset of hydrophobic proteins to the TIM22 complex for inner membrane insertion; homolog of human TIMM8A, implicated in Mohr-Tranebjaerg syndrome, also known as deafness-dystonia-optic neuronopathy (DDON) syndrome; human TIMM8A can complement yeast null mutant
P0CX64	S000007370	YGR161W-B		-1.64244	5.87423	0.00215361		2.66683		Retrotransposon TYA Gag and TYB Pol genes; transcribed/translated as one unit; polyprotein is processed to make a nucleocapsid-like protein (Gag), reverse transcriptase (RT), protease (PR), and integrase (IN); similar to retroviral genes
Q3E790	S000007521	YBR058C-A	TSC3	-1.48199	6.42185	0.00162364		2.78951		Protein that stimulates the activity of serine palmitoyltransferase; involved in sphingolipid biosynthesis; Lcb1p and Lcb2p are the two components of serine palmitoyltransferase
Q3E793	S000007586	YAL044W-A	BOL1	-1.31947	7.49682	0.00256756		2.59048		Mitochondrial matrix protein involved in Fe-S cluster biogenesis; facilitates [4Fe-2S] cluster inception into mitochondrial proteins such as lipoate synthase and succinate dehydrogenase; interacts and may function with Grx5p at an early step in Fe-S cluster biosynthesis; forms dimeric complexes with Grx5p and Nfu1p that alter the stability of shared Fe/S clusters; sequence similarity to human BOL…
P69850	S000007595	YBR233W-A	DAD3	-1.10068	7.78343	0.0108825		1.96327		Essential subunit of the Dam1 complex (aka DASH complex); complex couples kinetochores to the force produced by MT depolymerization thereby aiding in chromosome segregation; is transferred to the kinetochore prior to mitosis
Q3E7C1	S000007603	YDR079C-A	TFB5	-1.28931	6.75606	1.43148e-05		4.84421		Component of RNA polymerase II general transcription factor TFIIH; involved in transcription initiation and in nucleotide-excision repair; relocalizes to the cytosol in response to hypoxia; homolog of Chlamydomonas reinhardtii REX1-S protein involved in DNA repair
Q3E784	S000028437	YER180C-A	SLO1	-1.49945	5.57883	0.000523703		3.28092		Protein interacting with Arl3p; Arl3p is a GTPase of the Ras superfamily involved in vesicle-tethering at the Golgi; putative ortholog of human SCOCO
Q3E829	S000028520	YDL160C-A	MHF2	-1.91559	8.49555	0.000421406		3.3753		Component of the heterotetrameric MHF histone-fold complex; in humans the MHF complex interacts with both DNA and Mph1p ortholog FANCM to stabilize and remodel blocked replication forks and repair damaged DNA; mhf2 srs2 double mutants are MMS hypersensitive; orthologous to human centromere constitutive-associated network (CCAN) subunit CENP-X, also known as MHF2
P0C5N3	S000028826	YGL041W-A	DPC13	-2.24922	6.47677	0.00420099		2.37665		Putative mitochondrial protein of unknown function; conserved in fungi; identified by expression profiling and mass spectrometry
Q3E7Y6	S000029704	YHR199C-A	NBL1	-1.2074	5.86415	0.00080312		3.09522		Subunit of the conserved chromosomal passenger complex (CPC); complex regulates mitotic chromosome segregation; not required for the kinase activity of the complex; mediates the interaction of Sli15p and Bir1p; other complex members are Ipl1p, Sli15p, and Bir1p
Q2V2P8	S000113553	YDR374W-A	WIP1	-1.3786	6.81443	0.000495443		3.30501		Kinetochore localized protein of unknown function; interacts with Cnn1p (CENP-T); orthologous to human centromere constitutive-associated network (CCAN) subunit CENP-W and fission yeast new1
