# Supplementary material for: A regulatory phosphorylation site on Mec1 controls chromatin occupancy of RNA polymerases during replication stress
Source: EMBO J. 2021 Sep 27;40(21):e108439. doi: 10.15252/embj.2021108439 (PMC8561635; doi:10.15252/embj.2021108439)
Supplement: Supplementary file 7 — Dataset EV3 [file EMBJ-40-e108439-s009.xlsx]

## Sheet: Dataset EV3 legend
Dataset EV3. Gene Ontology analyses on chromatome data corresponding to Appendix Figure S1 A and B.
The table shows GO term analysis for proteins with diffential chromatin binding scores obtained by chromatome in sml1Δ cells comparing synchronously released in S phase with and without 0.2M hydroxyurea for 1h. GO is shown for proteins that have a p-value < 0.1 and a decreased binding during HU treatment (Log2 FC<1) as well as proteins having increased binding during HU treatment (Log2 FC>1).

## Sheet: Log2 FC<1 & p-val
GO_term	P value	# genes in cluster	# genes analyzed	Cluster frequency	Gene(s) annotated to the term	GOID
regulation of nucleobase-containing compound metabolic process	2.64514e-09	100	397	25.1889	YBL051C,YBL066C,YBL079W,YBR150C,YBR182C,YBR212W,YBR239C,YBR275C,YBR297W,YCR081W,YCR106W,YDL005C,YDL042C,YDL088C,YDL116W,YDL170W,YDL220C,YDR043C,YDR075W,YDR079C-A,YDR176W,YDR180W,YDR192C,YDR253C,YDR259C,YDR303C,YDR325W,YDR480W,YDR520C,YEL055C,YER051W,YER184C,YGL025C,YGL073W,YGL237C,YGR063C,YGR104C,YGR249W,YHR041C,YHR099W,YIL017C,YIL056W,YIL115C,YIL150C,YJL019W,YJL092W,YJL109C,YJL176C,YJR042W,YJR10…	GO:0019219
regulation of RNA metabolic process	2.6464e-08	92	397	23.1738	YBL051C,YBL066C,YBL079W,YBR150C,YBR182C,YBR212W,YBR239C,YBR275C,YBR297W,YCR081W,YCR106W,YDL005C,YDL042C,YDL088C,YDL116W,YDL170W,YDR043C,YDR079C-A,YDR176W,YDR180W,YDR192C,YDR253C,YDR259C,YDR303C,YDR480W,YDR520C,YEL055C,YER051W,YER184C,YGL025C,YGL073W,YGL237C,YGR063C,YGR104C,YGR249W,YHR041C,YHR099W,YIL017C,YIL056W,YIL115C,YIL150C,YJL019W,YJL109C,YJL176C,YJR042W,YJR104C,YJR140C,YJR147W,YKL032C,YKL03…	GO:0051252
regulation of transcription, DNA-templated	7.25189e-08	87	397	21.9144	YBL066C,YBL079W,YBR150C,YBR182C,YBR239C,YBR275C,YBR297W,YCR081W,YCR106W,YDL005C,YDL042C,YDL088C,YDL116W,YDL170W,YDR043C,YDR079C-A,YDR176W,YDR180W,YDR192C,YDR253C,YDR259C,YDR303C,YDR480W,YDR520C,YEL055C,YER051W,YER184C,YGL025C,YGL073W,YGL237C,YGR063C,YGR104C,YGR249W,YHR041C,YHR099W,YIL017C,YIL056W,YIL115C,YIL150C,YJL019W,YJL109C,YJL176C,YJR042W,YJR104C,YJR140C,YJR147W,YKL032C,YKL038W,YKL109W,YKR09…	GO:0006355
regulation of nucleic acid-templated transcription	7.25189e-08	87	397	21.9144	YBL066C,YBL079W,YBR150C,YBR182C,YBR239C,YBR275C,YBR297W,YCR081W,YCR106W,YDL005C,YDL042C,YDL088C,YDL116W,YDL170W,YDR043C,YDR079C-A,YDR176W,YDR180W,YDR192C,YDR253C,YDR259C,YDR303C,YDR480W,YDR520C,YEL055C,YER051W,YER184C,YGL025C,YGL073W,YGL237C,YGR063C,YGR104C,YGR249W,YHR041C,YHR099W,YIL017C,YIL056W,YIL115C,YIL150C,YJL019W,YJL109C,YJL176C,YJR042W,YJR104C,YJR140C,YJR147W,YKL032C,YKL038W,YKL109W,YKR09…	GO:1903506
regulation of RNA biosynthetic process	7.25189e-08	87	397	21.9144	YBL066C,YBL079W,YBR150C,YBR182C,YBR239C,YBR275C,YBR297W,YCR081W,YCR106W,YDL005C,YDL042C,YDL088C,YDL116W,YDL170W,YDR043C,YDR079C-A,YDR176W,YDR180W,YDR192C,YDR253C,YDR259C,YDR303C,YDR480W,YDR520C,YEL055C,YER051W,YER184C,YGL025C,YGL073W,YGL237C,YGR063C,YGR104C,YGR249W,YHR041C,YHR099W,YIL017C,YIL056W,YIL115C,YIL150C,YJL019W,YJL109C,YJL176C,YJR042W,YJR104C,YJR140C,YJR147W,YKL032C,YKL038W,YKL109W,YKR09…	GO:2001141
RNA biosynthetic process	7.98455e-08	94	397	23.6776	YBL066C,YBL079W,YBR150C,YBR182C,YBR239C,YBR297W,YCR020W-B,YCR081W,YCR106W,YDL005C,YDL042C,YDL088C,YDL116W,YDL170W,YDR043C,YDR079C-A,YDR176W,YDR180W,YDR192C,YDR253C,YDR259C,YDR303C,YDR362C,YDR480W,YDR520C,YEL055C,YER051W,YER184C,YGL025C,YGL073W,YGL237C,YGR063C,YGR104C,YGR249W,YHR011W,YHR041C,YHR099W,YIL017C,YIL056W,YIL115C,YIL150C,YJL019W,YJL109C,YJL176C,YJR042W,YJR084W,YJR104C,YJR140C,YJR147W,YKL…	GO:0032774
transcription, DNA-templated	1.44526e-07	93	397	23.4257	YBL066C,YBL079W,YBR150C,YBR182C,YBR239C,YBR297W,YCR020W-B,YCR081W,YCR106W,YDL005C,YDL042C,YDL088C,YDL116W,YDL170W,YDR043C,YDR079C-A,YDR176W,YDR180W,YDR192C,YDR253C,YDR259C,YDR303C,YDR362C,YDR480W,YDR520C,YEL055C,YER051W,YER184C,YGL025C,YGL073W,YGL237C,YGR063C,YGR104C,YGR249W,YHR041C,YHR099W,YIL017C,YIL056W,YIL115C,YIL150C,YJL019W,YJL109C,YJL176C,YJR042W,YJR084W,YJR104C,YJR140C,YJR147W,YKL032C,YKL…	GO:0006351
nucleic acid-templated transcription	1.44526e-07	93	397	23.4257	YBL066C,YBL079W,YBR150C,YBR182C,YBR239C,YBR297W,YCR020W-B,YCR081W,YCR106W,YDL005C,YDL042C,YDL088C,YDL116W,YDL170W,YDR043C,YDR079C-A,YDR176W,YDR180W,YDR192C,YDR253C,YDR259C,YDR303C,YDR362C,YDR480W,YDR520C,YEL055C,YER051W,YER184C,YGL025C,YGL073W,YGL237C,YGR063C,YGR104C,YGR249W,YHR041C,YHR099W,YIL017C,YIL056W,YIL115C,YIL150C,YJL019W,YJL109C,YJL176C,YJR042W,YJR084W,YJR104C,YJR140C,YJR147W,YKL032C,YKL…	GO:0097659
regulation of macromolecule metabolic process	6.55817e-07	131	397	32.9975	YAL009W,YBL018C,YBL046W,YBL051C,YBL066C,YBL079W,YBR058C-A,YBR136W,YBR150C,YBR182C,YBR212W,YBR239C,YBR275C,YBR297W,YCR081W,YCR106W,YDL005C,YDL042C,YDL088C,YDL116W,YDL134C,YDL170W,YDL188C,YDL220C,YDR043C,YDR075W,YDR079C-A,YDR139C,YDR159W,YDR176W,YDR180W,YDR192C,YDR253C,YDR259C,YDR280W,YDR303C,YDR325W,YDR409W,YDR480W,YDR520C,YEL055C,YER030W,YER051W,YER112W,YER184C,YGL025C,YGL073W,YGL134W,YGL213C,YGL…	GO:0060255
nucleic acid metabolic process	9.69718e-07	173	397	43.5768	YBL004W,YBL018C,YBL051C,YBL066C,YBL079W,YBR136W,YBR150C,YBR182C,YBR212W,YBR239C,YBR275C,YBR297W,YCR020W-B,YCR066W,YCR081W,YCR106W,YDL005C,YDL033C,YDL036C,YDL042C,YDL087C,YDL088C,YDL116W,YDL160C-A,YDL170W,YDL219W,YDL220C,YDR043C,YDR075W,YDR076W,YDR078C,YDR079C-A,YDR087C,YDR159W,YDR176W,YDR180W,YDR192C,YDR235W,YDR253C,YDR259C,YDR280W,YDR303C,YDR325W,YDR362C,YDR363W-A,YDR386W,YDR473C,YDR480W,YDR520C…	GO:0090304
regulation of metabolic process	2.68375e-06	135	397	34.005	YAL009W,YBL018C,YBL046W,YBL051C,YBL066C,YBL079W,YBR058C-A,YBR136W,YBR150C,YBR182C,YBR212W,YBR239C,YBR275C,YBR297W,YCR081W,YCR106W,YDL005C,YDL042C,YDL088C,YDL116W,YDL134C,YDL170W,YDL188C,YDL220C,YDR043C,YDR075W,YDR079C-A,YDR139C,YDR159W,YDR176W,YDR180W,YDR192C,YDR253C,YDR259C,YDR280W,YDR303C,YDR325W,YDR409W,YDR480W,YDR520C,YEL055C,YER030W,YER051W,YER112W,YER156C,YER184C,YGL025C,YGL073W,YGL134W,YGL…	GO:0019222
regulation of gene expression	2.94459e-06	108	397	27.204	YBL018C,YBL051C,YBL066C,YBL079W,YBR150C,YBR182C,YBR212W,YBR239C,YBR275C,YBR297W,YCR081W,YCR106W,YDL005C,YDL042C,YDL088C,YDL116W,YDL134C,YDL170W,YDL188C,YDR043C,YDR079C-A,YDR159W,YDR176W,YDR180W,YDR192C,YDR253C,YDR259C,YDR280W,YDR303C,YDR480W,YDR520C,YEL055C,YER051W,YER112W,YER184C,YGL025C,YGL073W,YGL213C,YGL237C,YGR030C,YGR063C,YGR104C,YGR249W,YHR041C,YHR099W,YIL017C,YIL056W,YIL115C,YIL150C,YIL15…	GO:0010468
transcription by RNA polymerase II	2.99402e-06	75	397	18.8917	YBL066C,YBR150C,YBR182C,YBR239C,YBR297W,YCR020W-B,YCR081W,YCR106W,YDL005C,YDL116W,YDL170W,YDR043C,YDR079C-A,YDR176W,YDR180W,YDR253C,YDR259C,YDR303C,YDR480W,YDR520C,YER051W,YER184C,YGL025C,YGL073W,YGL237C,YGR063C,YGR104C,YGR249W,YHR041C,YHR099W,YIL017C,YIL056W,YJL176C,YJR084W,YJR104C,YJR140C,YJR147W,YKL032C,YKL038W,YKL058W,YKL109W,YLR014C,YLR266C,YLR278C,YLR375W,YML015C,YML062C,YML091C,YML112W,YMR…	GO:0006366
regulation of biological process	2.04962e-05	169	397	42.5693	YAL009W,YAL024C,YBL018C,YBL046W,YBL051C,YBL066C,YBL079W,YBR058C-A,YBR136W,YBR150C,YBR156C,YBR182C,YBR212W,YBR233W-A,YBR239C,YBR275C,YBR297W,YCR081W,YCR106W,YDL005C,YDL042C,YDL088C,YDL116W,YDL134C,YDL170W,YDL188C,YDL220C,YDR043C,YDR075W,YDR079C-A,YDR118W,YDR139C,YDR159W,YDR176W,YDR180W,YDR192C,YDR253C,YDR259C,YDR260C,YDR280W,YDR303C,YDR325W,YDR335W,YDR363W-A,YDR379W,YDR386W,YDR409W,YDR411C,YDR466W…	GO:0050789
regulation of transcription by RNA polymerase II	2.39375e-05	66	397	16.6247	YBL066C,YBR150C,YBR182C,YBR239C,YBR297W,YCR081W,YCR106W,YDL005C,YDL116W,YDL170W,YDR043C,YDR079C-A,YDR176W,YDR180W,YDR253C,YDR259C,YDR303C,YDR480W,YDR520C,YER051W,YER184C,YGL025C,YGL073W,YGL237C,YGR063C,YGR104C,YGR249W,YHR041C,YHR099W,YIL017C,YIL056W,YJL176C,YJR104C,YJR147W,YKL032C,YKL038W,YKL109W,YLR014C,YLR266C,YLR278C,YLR375W,YML091C,YML112W,YMR075W,YMR164C,YMR168C,YMR263W,YMR280C,YNL025C,YNL13…	GO:0006357
regulation of nitrogen compound metabolic process	0.000198451	116	397	29.2191	YAL009W,YBL046W,YBL051C,YBL066C,YBL079W,YBR058C-A,YBR150C,YBR182C,YBR212W,YBR239C,YBR275C,YBR297W,YCR081W,YCR106W,YDL005C,YDL042C,YDL088C,YDL116W,YDL134C,YDL170W,YDL188C,YDL220C,YDR043C,YDR075W,YDR079C-A,YDR139C,YDR176W,YDR180W,YDR192C,YDR253C,YDR259C,YDR303C,YDR325W,YDR409W,YDR480W,YDR520C,YEL055C,YER030W,YER051W,YER184C,YGL025C,YGL073W,YGL134W,YGL237C,YGR063C,YGR104C,YGR249W,YHR041C,YHR099W,YHR…	GO:0051171
regulation of macromolecule biosynthetic process	0.000218355	98	397	24.6851	YBL066C,YBL079W,YBR058C-A,YBR136W,YBR150C,YBR182C,YBR212W,YBR239C,YBR275C,YBR297W,YCR081W,YCR106W,YDL005C,YDL042C,YDL088C,YDL116W,YDL134C,YDL170W,YDL188C,YDL220C,YDR043C,YDR079C-A,YDR176W,YDR180W,YDR192C,YDR253C,YDR259C,YDR303C,YDR480W,YDR520C,YEL055C,YER051W,YER184C,YGL025C,YGL073W,YGL134W,YGL237C,YGR063C,YGR104C,YGR249W,YHR041C,YHR099W,YIL017C,YIL056W,YIL115C,YIL150C,YJL019W,YJL109C,YJL176C,YJR…	GO:0010556
regulation of cellular macromolecule biosynthetic process	0.000265843	97	397	24.4332	YBL066C,YBL079W,YBR136W,YBR150C,YBR182C,YBR212W,YBR239C,YBR275C,YBR297W,YCR081W,YCR106W,YDL005C,YDL042C,YDL088C,YDL116W,YDL134C,YDL170W,YDL188C,YDL220C,YDR043C,YDR079C-A,YDR176W,YDR180W,YDR192C,YDR253C,YDR259C,YDR303C,YDR480W,YDR520C,YEL055C,YER051W,YER184C,YGL025C,YGL073W,YGL134W,YGL237C,YGR063C,YGR104C,YGR249W,YHR041C,YHR099W,YIL017C,YIL056W,YIL115C,YIL150C,YJL019W,YJL109C,YJL176C,YJR042W,YJR10…	GO:2000112
positive regulation of biological process	0.000363717	93	397	23.4257	YAL009W,YAL024C,YBL046W,YBR058C-A,YBR136W,YBR182C,YBR212W,YBR233W-A,YBR239C,YCR081W,YCR106W,YDL005C,YDL116W,YDL134C,YDL170W,YDL188C,YDR075W,YDR118W,YDR176W,YDR180W,YDR253C,YDR259C,YEL055C,YER016W,YER030W,YER051W,YER156C,YER184C,YGL025C,YGL073W,YGL237C,YGR063C,YGR104C,YHR041C,YHR099W,YIL017C,YIL056W,YIL062C,YIL073C,YJL092W,YJL109C,YJL157C,YJL176C,YJR042W,YJR084W,YJR104C,YJR140C,YKL038W,YKL109W,YKL…	GO:0048518
regulation of cellular biosynthetic process	0.000658593	99	397	24.937	YAL009W,YBL066C,YBL079W,YBR058C-A,YBR136W,YBR150C,YBR182C,YBR212W,YBR239C,YBR275C,YBR297W,YCR081W,YCR106W,YDL005C,YDL042C,YDL088C,YDL116W,YDL134C,YDL170W,YDL188C,YDL220C,YDR043C,YDR079C-A,YDR176W,YDR180W,YDR192C,YDR253C,YDR259C,YDR303C,YDR480W,YDR520C,YEL055C,YER051W,YER184C,YGL025C,YGL073W,YGL134W,YGL237C,YGR063C,YGR104C,YGR249W,YHR041C,YHR099W,YIL017C,YIL056W,YIL115C,YIL150C,YJL019W,YJL109C,YJL…	GO:0031326
positive regulation of cellular process	0.000675753	91	397	22.9219	YAL009W,YAL024C,YBL046W,YBR058C-A,YBR136W,YBR182C,YBR212W,YBR233W-A,YBR239C,YCR081W,YCR106W,YDL005C,YDL116W,YDL134C,YDL170W,YDL188C,YDR075W,YDR118W,YDR176W,YDR180W,YDR253C,YDR259C,YEL055C,YER016W,YER030W,YER051W,YER156C,YER184C,YGL025C,YGL073W,YGL237C,YGR063C,YGR104C,YHR041C,YHR099W,YIL017C,YIL056W,YIL062C,YIL073C,YJL092W,YJL109C,YJL157C,YJL176C,YJR042W,YJR084W,YJR104C,YJR140C,YKL038W,YKL109W,YKL…	GO:0048522
regulation of biosynthetic process	0.000734693	99	397	24.937	YAL009W,YBL066C,YBL079W,YBR058C-A,YBR136W,YBR150C,YBR182C,YBR212W,YBR239C,YBR275C,YBR297W,YCR081W,YCR106W,YDL005C,YDL042C,YDL088C,YDL116W,YDL134C,YDL170W,YDL188C,YDL220C,YDR043C,YDR079C-A,YDR176W,YDR180W,YDR192C,YDR253C,YDR259C,YDR303C,YDR480W,YDR520C,YEL055C,YER051W,YER184C,YGL025C,YGL073W,YGL134W,YGL237C,YGR063C,YGR104C,YGR249W,YHR041C,YHR099W,YIL017C,YIL056W,YIL115C,YIL150C,YJL019W,YJL109C,YJL…	GO:0009889
regulation of cellular metabolic process	0.000735911	120	397	30.2267	YAL009W,YBL046W,YBL051C,YBL066C,YBL079W,YBR058C-A,YBR136W,YBR150C,YBR182C,YBR212W,YBR239C,YBR275C,YBR297W,YCR081W,YCR106W,YDL005C,YDL042C,YDL088C,YDL116W,YDL134C,YDL170W,YDL188C,YDL220C,YDR043C,YDR075W,YDR079C-A,YDR176W,YDR180W,YDR192C,YDR253C,YDR259C,YDR303C,YDR325W,YDR409W,YDR480W,YDR520C,YEL055C,YER030W,YER051W,YER156C,YER184C,YGL025C,YGL073W,YGL134W,YGL237C,YGR063C,YGR104C,YGR249W,YHR041C,YHR…	GO:0031323
RNA metabolic process	0.000747467	142	397	35.7683	YBL004W,YBL018C,YBL051C,YBL066C,YBL079W,YBR150C,YBR182C,YBR212W,YBR239C,YBR297W,YCR020W-B,YCR081W,YCR106W,YDL005C,YDL033C,YDL036C,YDL042C,YDL087C,YDL088C,YDL116W,YDL170W,YDL219W,YDR043C,YDR079C-A,YDR087C,YDR159W,YDR176W,YDR180W,YDR192C,YDR235W,YDR253C,YDR259C,YDR280W,YDR303C,YDR362C,YDR473C,YDR480W,YDR520C,YEL055C,YER051W,YER112W,YER184C,YGL025C,YGL073W,YGL213C,YGL237C,YGR024C,YGR030C,YGR063C,YGR…	GO:0016070
positive regulation of nucleobase-containing compound metabolic process	0.000782385	55	397	13.8539	YBR182C,YBR212W,YBR239C,YCR081W,YCR106W,YDL005C,YDL116W,YDL170W,YDR075W,YDR176W,YDR180W,YDR253C,YDR259C,YER051W,YER184C,YGL025C,YGL073W,YGL237C,YGR063C,YGR104C,YHR041C,YHR099W,YIL017C,YIL056W,YJL092W,YJL109C,YJL176C,YJR042W,YJR104C,YKL038W,YKL109W,YLR014C,YLR266C,YLR278C,YML015C,YML091C,YML112W,YMR075W,YMR164C,YMR228W,YMR263W,YMR280C,YNL025C,YNL199C,YNL201C,YOL089C,YOL135C,YOR162C,YOR359W,YPL016W…	GO:0045935
regulation of primary metabolic process	0.00105497	116	397	29.2191	YAL009W,YBL046W,YBL051C,YBL066C,YBL079W,YBR058C-A,YBR150C,YBR182C,YBR212W,YBR239C,YBR275C,YBR297W,YCR081W,YCR106W,YDL005C,YDL042C,YDL088C,YDL116W,YDL134C,YDL170W,YDL188C,YDL220C,YDR043C,YDR075W,YDR079C-A,YDR139C,YDR176W,YDR180W,YDR192C,YDR253C,YDR259C,YDR303C,YDR325W,YDR409W,YDR480W,YDR520C,YEL055C,YER030W,YER051W,YER184C,YGL025C,YGL073W,YGL134W,YGL237C,YGR063C,YGR104C,YGR249W,YHR041C,YHR099W,YHR…	GO:0080090
mRNA transport	0.00112216	22	397	5.54156	YBL051C,YBL079W,YDL088C,YDL116W,YDR159W,YDR192C,YDR363W-A,YDR395W,YDR424C,YER105C,YGL241W,YIL115C,YJL039C,YJR042W,YJR084W,YLR064W,YML062C,YML103C,YMR129W,YNL253W,YOL072W,YOR257W	GO:0051028
biological regulation	0.00124515	198	397	49.8741	YAL009W,YAL024C,YBL018C,YBL040C,YBL046W,YBL051C,YBL066C,YBL079W,YBR058C-A,YBR136W,YBR150C,YBR156C,YBR182C,YBR212W,YBR233W-A,YBR239C,YBR275C,YBR297W,YCR081W,YCR106W,YDL005C,YDL042C,YDL088C,YDL116W,YDL134C,YDL142C,YDL170W,YDL188C,YDL219W,YDL220C,YDR043C,YDR075W,YDR079C-A,YDR118W,YDR137W,YDR139C,YDR159W,YDR176W,YDR180W,YDR192C,YDR205W,YDR253C,YDR259C,YDR260C,YDR280W,YDR303C,YDR325W,YDR335W,YDR363W-A…	GO:0065007
positive regulation of transcription, DNA-templated	0.00179467	50	397	12.5945	YBR182C,YBR239C,YCR081W,YCR106W,YDL005C,YDL116W,YDL170W,YDR176W,YDR180W,YDR253C,YDR259C,YER051W,YER184C,YGL025C,YGL073W,YGL237C,YGR063C,YGR104C,YHR041C,YHR099W,YIL017C,YIL056W,YJL109C,YJL176C,YJR042W,YJR104C,YKL038W,YKL109W,YLR014C,YLR266C,YLR278C,YML015C,YML091C,YML112W,YMR075W,YMR164C,YMR228W,YMR263W,YMR280C,YNL025C,YNL199C,YOL089C,YOL135C,YOR162C,YPL016W,YPL026C,YPL075W,YPR161C,YPR168W,YPR186C	GO:0045893
positive regulation of RNA biosynthetic process	0.00179467	50	397	12.5945	YBR182C,YBR239C,YCR081W,YCR106W,YDL005C,YDL116W,YDL170W,YDR176W,YDR180W,YDR253C,YDR259C,YER051W,YER184C,YGL025C,YGL073W,YGL237C,YGR063C,YGR104C,YHR041C,YHR099W,YIL017C,YIL056W,YJL109C,YJL176C,YJR042W,YJR104C,YKL038W,YKL109W,YLR014C,YLR266C,YLR278C,YML015C,YML091C,YML112W,YMR075W,YMR164C,YMR228W,YMR263W,YMR280C,YNL025C,YNL199C,YOL089C,YOL135C,YOR162C,YPL016W,YPL026C,YPL075W,YPR161C,YPR168W,YPR186C	GO:1902680
positive regulation of nucleic acid-templated transcription	0.00179467	50	397	12.5945	YBR182C,YBR239C,YCR081W,YCR106W,YDL005C,YDL116W,YDL170W,YDR176W,YDR180W,YDR253C,YDR259C,YER051W,YER184C,YGL025C,YGL073W,YGL237C,YGR063C,YGR104C,YHR041C,YHR099W,YIL017C,YIL056W,YJL109C,YJL176C,YJR042W,YJR104C,YKL038W,YKL109W,YLR014C,YLR266C,YLR278C,YML015C,YML091C,YML112W,YMR075W,YMR164C,YMR228W,YMR263W,YMR280C,YNL025C,YNL199C,YOL089C,YOL135C,YOR162C,YPL016W,YPL026C,YPL075W,YPR161C,YPR168W,YPR186C	GO:1903508
regulation of cellular process	0.00217802	154	397	38.7909	YAL009W,YAL024C,YBL046W,YBL051C,YBL066C,YBL079W,YBR058C-A,YBR136W,YBR150C,YBR156C,YBR182C,YBR212W,YBR233W-A,YBR239C,YBR275C,YBR297W,YCR081W,YCR106W,YDL005C,YDL042C,YDL088C,YDL116W,YDL134C,YDL170W,YDL188C,YDL220C,YDR043C,YDR075W,YDR079C-A,YDR118W,YDR176W,YDR180W,YDR192C,YDR253C,YDR259C,YDR260C,YDR303C,YDR325W,YDR335W,YDR363W-A,YDR379W,YDR386W,YDR409W,YDR411C,YDR466W,YDR480W,YDR520C,YEL055C,YER016W…	GO:0050794
positive regulation of RNA metabolic process	0.00354502	51	397	12.8463	YBR182C,YBR212W,YBR239C,YCR081W,YCR106W,YDL005C,YDL116W,YDL170W,YDR176W,YDR180W,YDR253C,YDR259C,YER051W,YER184C,YGL025C,YGL073W,YGL237C,YGR063C,YGR104C,YHR041C,YHR099W,YIL017C,YIL056W,YJL109C,YJL176C,YJR042W,YJR104C,YKL038W,YKL109W,YLR014C,YLR266C,YLR278C,YML015C,YML091C,YML112W,YMR075W,YMR164C,YMR228W,YMR263W,YMR280C,YNL025C,YNL199C,YOL089C,YOL135C,YOR162C,YPL016W,YPL026C,YPL075W,YPR161C,YPR168W…	GO:0051254
positive regulation of metabolic process	0.00426619	70	397	17.6322	YAL009W,YBR058C-A,YBR136W,YBR182C,YBR212W,YBR239C,YCR081W,YCR106W,YDL005C,YDL116W,YDL134C,YDL170W,YDL188C,YDR075W,YDR176W,YDR180W,YDR253C,YDR259C,YER030W,YER051W,YER156C,YER184C,YGL025C,YGL073W,YGL237C,YGR063C,YGR104C,YHR041C,YHR099W,YIL017C,YIL056W,YIL073C,YJL092W,YJL109C,YJL176C,YJR042W,YJR104C,YJR140C,YKL038W,YKL109W,YLR014C,YLR266C,YLR278C,YML015C,YML091C,YML112W,YMR075W,YMR164C,YMR228W,YMR25…	GO:0009893
positive regulation of transcription by RNA polymerase II	0.00541796	44	397	11.0831	YBR182C,YBR239C,YCR081W,YCR106W,YDL005C,YDL116W,YDL170W,YDR180W,YDR253C,YDR259C,YER051W,YER184C,YGL025C,YGL073W,YGL237C,YGR063C,YGR104C,YHR041C,YHR099W,YIL017C,YIL056W,YJL176C,YJR104C,YKL038W,YKL109W,YLR014C,YLR266C,YLR278C,YML091C,YMR075W,YMR164C,YMR263W,YMR280C,YNL025C,YNL199C,YOL089C,YOL135C,YOR162C,YPL016W,YPL026C,YPL075W,YPR161C,YPR168W,YPR186C	GO:0045944
positive regulation of cellular metabolic process	0.00542713	69	397	17.3804	YAL009W,YBR058C-A,YBR136W,YBR182C,YBR212W,YBR239C,YCR081W,YCR106W,YDL005C,YDL116W,YDL134C,YDL170W,YDL188C,YDR075W,YDR176W,YDR180W,YDR253C,YDR259C,YER030W,YER051W,YER156C,YER184C,YGL025C,YGL073W,YGL237C,YGR063C,YGR104C,YHR041C,YHR099W,YIL017C,YIL056W,YIL073C,YJL092W,YJL109C,YJL176C,YJR042W,YJR104C,YJR140C,YKL038W,YKL109W,YLR014C,YLR266C,YLR278C,YML015C,YML091C,YML112W,YMR075W,YMR164C,YMR228W,YMR25…	GO:0031325
nucleobase-containing compound metabolic process	0.00576549	173	397	43.5768	YBL004W,YBL018C,YBL051C,YBL066C,YBL079W,YBR136W,YBR150C,YBR182C,YBR212W,YBR239C,YBR275C,YBR297W,YCR020W-B,YCR066W,YCR081W,YCR106W,YDL005C,YDL033C,YDL036C,YDL042C,YDL087C,YDL088C,YDL116W,YDL160C-A,YDL170W,YDL219W,YDL220C,YDR043C,YDR075W,YDR076W,YDR078C,YDR079C-A,YDR087C,YDR159W,YDR176W,YDR180W,YDR192C,YDR235W,YDR253C,YDR259C,YDR280W,YDR303C,YDR325W,YDR362C,YDR363W-A,YDR386W,YDR473C,YDR480W,YDR520C…	GO:0006139
nucleobase-containing compound biosynthetic process	0.0100322	99	397	24.937	YBL066C,YBL079W,YBR150C,YBR182C,YBR239C,YBR297W,YCR020W-B,YCR066W,YCR081W,YCR106W,YDL005C,YDL042C,YDL088C,YDL116W,YDL170W,YDL220C,YDR043C,YDR078C,YDR079C-A,YDR176W,YDR180W,YDR192C,YDR253C,YDR259C,YDR303C,YDR362C,YDR480W,YDR520C,YEL055C,YER051W,YER184C,YGL025C,YGL073W,YGL237C,YGR063C,YGR104C,YGR161W-B,YGR249W,YHR011W,YHR041C,YHR099W,YIL017C,YIL056W,YIL115C,YIL139C,YIL150C,YJL019W,YJL109C,YJL176C,Y…	GO:0034654
positive regulation of cellular biosynthetic process	0.0205737	54	397	13.602	YAL009W,YBR058C-A,YBR136W,YBR182C,YBR239C,YCR081W,YCR106W,YDL005C,YDL116W,YDL170W,YDR176W,YDR180W,YDR253C,YDR259C,YER051W,YER184C,YGL025C,YGL073W,YGL237C,YGR063C,YGR104C,YHR041C,YHR099W,YIL017C,YIL056W,YJL109C,YJL176C,YJR042W,YJR104C,YKL038W,YKL109W,YLR014C,YLR266C,YLR278C,YML015C,YML091C,YML112W,YMR075W,YMR164C,YMR228W,YMR257C,YMR263W,YMR280C,YNL025C,YNL199C,YOL089C,YOL135C,YOR162C,YPL016W,YPL02…	GO:0031328
positive regulation of biosynthetic process	0.0220382	54	397	13.602	YAL009W,YBR058C-A,YBR136W,YBR182C,YBR239C,YCR081W,YCR106W,YDL005C,YDL116W,YDL170W,YDR176W,YDR180W,YDR253C,YDR259C,YER051W,YER184C,YGL025C,YGL073W,YGL237C,YGR063C,YGR104C,YHR041C,YHR099W,YIL017C,YIL056W,YJL109C,YJL176C,YJR042W,YJR104C,YKL038W,YKL109W,YLR014C,YLR266C,YLR278C,YML015C,YML091C,YML112W,YMR075W,YMR164C,YMR228W,YMR257C,YMR263W,YMR280C,YNL025C,YNL199C,YOL089C,YOL135C,YOR162C,YPL016W,YPL02…	GO:0009891
positive regulation of gene expression	0.0306458	52	397	13.0982	YBR182C,YBR239C,YCR081W,YCR106W,YDL005C,YDL116W,YDL170W,YDR176W,YDR180W,YDR253C,YDR259C,YER051W,YER184C,YGL025C,YGL073W,YGL237C,YGR063C,YGR104C,YHR041C,YHR099W,YIL017C,YIL056W,YJL109C,YJL176C,YJR042W,YJR104C,YKL038W,YKL109W,YLR014C,YLR266C,YLR278C,YML015C,YML091C,YML112W,YMR075W,YMR164C,YMR228W,YMR257C,YMR263W,YMR280C,YNL025C,YNL199C,YOL089C,YOL135C,YOR156C,YOR162C,YPL016W,YPL026C,YPL075W,YPR161C…	GO:0010628
positive regulation of macromolecule biosynthetic process	0.032829	52	397	13.0982	YBR136W,YBR182C,YBR239C,YCR081W,YCR106W,YDL005C,YDL116W,YDL170W,YDR176W,YDR180W,YDR253C,YDR259C,YER051W,YER184C,YGL025C,YGL073W,YGL237C,YGR063C,YGR104C,YHR041C,YHR099W,YIL017C,YIL056W,YJL109C,YJL176C,YJR042W,YJR104C,YKL038W,YKL109W,YLR014C,YLR266C,YLR278C,YML015C,YML091C,YML112W,YMR075W,YMR164C,YMR228W,YMR257C,YMR263W,YMR280C,YNL025C,YNL199C,YOL089C,YOL135C,YOR162C,YPL016W,YPL026C,YPL075W,YPR161C…	GO:0010557
nucleus organization	0.0335851	16	397	4.03023	YAL009W,YBL079W,YCR086W,YDL088C,YDL116W,YDR424C,YER105C,YGL075C,YIL115C,YJL019W,YJL039C,YJR042W,YML103C,YMR065W,YMR129W,YMR232W	GO:0006997
organelle organization	0.0360427	136	397	34.2569	YAL009W,YBL079W,YBR136W,YBR156C,YBR212W,YBR233W-A,YBR275C,YCR020W-B,YCR066W,YCR086W,YDL042C,YDL088C,YDL116W,YDL134C,YDL142C,YDL160C-A,YDL188C,YDL220C,YDR076W,YDR078C,YDR085C,YDR118W,YDR142C,YDR159W,YDR176W,YDR180W,YDR192C,YDR260C,YDR265W,YDR303C,YDR325W,YDR363W-A,YDR379W,YDR386W,YDR424C,YDR486C,YEL055C,YER016W,YER030W,YER051W,YER058W,YER105C,YER112W,YER147C,YFL025C,YFR011C,YGL002W,YGL060W,YGL075C…	GO:0006996
positive regulation of macromolecule metabolic process	0.0388785	63	397	15.869	YBR136W,YBR182C,YBR212W,YBR239C,YCR081W,YCR106W,YDL005C,YDL116W,YDL170W,YDR075W,YDR176W,YDR180W,YDR253C,YDR259C,YER030W,YER051W,YER184C,YGL025C,YGL073W,YGL237C,YGR063C,YGR104C,YHR041C,YHR099W,YIL017C,YIL056W,YIL073C,YJL092W,YJL109C,YJL176C,YJR042W,YJR104C,YJR140C,YKL038W,YKL109W,YLR014C,YLR266C,YLR278C,YML015C,YML091C,YML112W,YMR075W,YMR164C,YMR228W,YMR257C,YMR263W,YMR280C,YNL025C,YNL199C,YNL201C…	GO:0010604
Holm-Bonferroni ; max p-value 0.05 for biological process

## Sheet: Log2 FC>1 & p-val HU
GO_term	P value	# genes in cluster	# genes analyzed	Cluster frequency	Gene(s) annotated to the term	GOID
cytoplasmic translation	5.39576e-23	44	188	23.4043	YBL027W,YBR181C,YBR191W,YDL075W,YDL136W,YDR012W,YDR172W,YER074W,YER102W,YER131W,YFR032C-A,YGL189C,YGR034W,YGR148C,YGR214W,YHL015W,YIL052C,YIL133C,YJR094W-A,YKR094C,YLR029C,YLR075W,YLR262C-A,YLR325C,YLR344W,YLR448W,YMR142C,YMR194W,YMR230W,YNL162W,YOL040C,YOL120C,YOL121C,YOL127W,YOR182C,YOR234C,YOR293W,YOR312C,YOR369C,YPL079W,YPL131W,YPL143W,YPL198W,YPL249C-A	GO:0002181
translational elongation	7.00305e-09	52	188	27.6596	YBL027W,YBR122C,YBR181C,YBR191W,YCR003W,YDL075W,YDL136W,YDR012W,YER074W,YER102W,YER131W,YFR032C-A,YGL068W,YGL189C,YGR034W,YGR148C,YGR214W,YGR215W,YHL015W,YIL052C,YIL133C,YJR094W-A,YKL081W,YKL138C,YKR094C,YLR029C,YLR075W,YLR150W,YLR262C-A,YLR325C,YLR344W,YLR448W,YML009C,YMR142C,YMR194W,YMR230W,YNL162W,YOL040C,YOL120C,YOL121C,YOL127W,YOR182C,YOR234C,YOR293W,YOR312C,YOR369C,YPL048W,YPL079W,YPL131W,Y…	GO:0006414
translation	1.86928e-08	60	188	31.9149	YBL027W,YBR122C,YBR181C,YBR191W,YCR003W,YDL075W,YDL136W,YDR012W,YDR140W,YDR172W,YER074W,YER102W,YER131W,YFR032C-A,YGL068W,YGL189C,YGL222C,YGR034W,YGR072W,YGR148C,YGR214W,YGR215W,YHL015W,YIL052C,YIL133C,YJR094W-A,YKL081W,YKL138C,YKR094C,YLR029C,YLR075W,YLR150W,YLR262C-A,YLR325C,YLR344W,YLR448W,YML009C,YMR142C,YMR194W,YMR230W,YNL007C,YNL040W,YNL162W,YOL040C,YOL120C,YOL121C,YOL127W,YOR182C,YOR234C,Y…	GO:0006412
amide biosynthetic process	2.30276e-08	62	188	32.9787	YBL027W,YBR034C,YBR122C,YBR181C,YBR191W,YCR003W,YDL075W,YDL136W,YDR012W,YDR140W,YDR172W,YER074W,YER102W,YER131W,YFR032C-A,YGL068W,YGL189C,YGL222C,YGR034W,YGR072W,YGR148C,YGR214W,YGR215W,YHL015W,YIL052C,YIL133C,YJR094W-A,YKL081W,YKL138C,YKR094C,YLR029C,YLR075W,YLR150W,YLR262C-A,YLR325C,YLR344W,YLR448W,YML009C,YMR142C,YMR194W,YMR230W,YNL007C,YNL040W,YNL162W,YOL040C,YOL058W,YOL120C,YOL121C,YOL127W,Y…	GO:0043604
peptide biosynthetic process	2.33997e-08	60	188	31.9149	YBL027W,YBR122C,YBR181C,YBR191W,YCR003W,YDL075W,YDL136W,YDR012W,YDR140W,YDR172W,YER074W,YER102W,YER131W,YFR032C-A,YGL068W,YGL189C,YGL222C,YGR034W,YGR072W,YGR148C,YGR214W,YGR215W,YHL015W,YIL052C,YIL133C,YJR094W-A,YKL081W,YKL138C,YKR094C,YLR029C,YLR075W,YLR150W,YLR262C-A,YLR325C,YLR344W,YLR448W,YML009C,YMR142C,YMR194W,YMR230W,YNL007C,YNL040W,YNL162W,YOL040C,YOL120C,YOL121C,YOL127W,YOR182C,YOR234C,Y…	GO:0043043
peptide metabolic process	4.25244e-08	61	188	32.4468	YBL027W,YBR122C,YBR181C,YBR191W,YCR003W,YDL075W,YDL136W,YDR012W,YDR140W,YDR172W,YER074W,YER102W,YER131W,YFR032C-A,YGL068W,YGL189C,YGL222C,YGR034W,YGR072W,YGR148C,YGR209C,YGR214W,YGR215W,YHL015W,YIL052C,YIL133C,YJR094W-A,YKL081W,YKL138C,YKR094C,YLR029C,YLR075W,YLR150W,YLR262C-A,YLR325C,YLR344W,YLR448W,YML009C,YMR142C,YMR194W,YMR230W,YNL007C,YNL040W,YNL162W,YOL040C,YOL120C,YOL121C,YOL127W,YOR182C,Y…	GO:0006518
cellular amide metabolic process	1.87561e-07	63	188	33.5106	YBL027W,YBR034C,YBR122C,YBR181C,YBR191W,YCR003W,YDL075W,YDL136W,YDR012W,YDR140W,YDR172W,YER074W,YER102W,YER131W,YFR032C-A,YGL068W,YGL189C,YGL222C,YGR034W,YGR072W,YGR148C,YGR209C,YGR214W,YGR215W,YHL015W,YIL052C,YIL133C,YJR094W-A,YKL081W,YKL138C,YKR094C,YLR029C,YLR075W,YLR150W,YLR262C-A,YLR325C,YLR344W,YLR448W,YML009C,YMR142C,YMR194W,YMR230W,YNL007C,YNL040W,YNL162W,YOL040C,YOL058W,YOL120C,YOL121C,Y…	GO:0043603
organonitrogen compound biosynthetic process	0.000977921	71	188	37.766	YBL027W,YBR034C,YBR122C,YBR159W,YBR162W-A,YBR181C,YBR191W,YCR003W,YDL075W,YDL131W,YDL136W,YDR012W,YDR140W,YDR172W,YER074W,YER081W,YER102W,YER131W,YFR032C-A,YGL068W,YGL189C,YGL222C,YGR034W,YGR072W,YGR148C,YGR214W,YGR215W,YHL015W,YHR128W,YIL052C,YIL116W,YIL133C,YJR094W-A,YKL081W,YKL138C,YKR094C,YLR029C,YLR075W,YLR150W,YLR262C-A,YLR325C,YLR344W,YLR448W,YML009C,YML022W,YMR142C,YMR194W,YMR230W,YNL007C…	GO:1901566
ribosome assembly	0.00107726	14	188	7.44681	YER131W,YGL189C,YGR148C,YGR214W,YKR094C,YLR075W,YLR448W,YMR230W,YOL040C,YOL121C,YOL127W,YOR293W,YPL131W,YPL143W	GO:0042255
cellular nitrogen compound biosynthetic process	0.00227717	89	188	47.3404	YBL027W,YBR034C,YBR122C,YBR181C,YBR191W,YCR003W,YCR018C,YCR087C-A,YDL075W,YDL136W,YDR012W,YDR140W,YDR172W,YDR183W,YER074W,YER102W,YER131W,YFL031W,YFR032C-A,YGL035C,YGL068W,YGL071W,YGL189C,YGL220W,YGL222C,YGR034W,YGR072W,YGR148C,YGR180C,YGR209C,YGR214W,YGR215W,YGR280C,YHL015W,YHR128W,YIL052C,YIL066C,YIL133C,YJL026W,YJR063W,YJR094W-A,YJR102C,YKL081W,YKL117W,YKL138C,YKR094C,YLL022C,YLL029W,YLR029C,Y…	GO:0044271
rRNA export from nucleus	0.00325769	7	188	3.7234	YER131W,YGL189C,YGR214W,YMR230W,YOL040C,YOL121C,YOR293W	GO:0006407
rRNA transport	0.00325769	7	188	3.7234	YER131W,YGL189C,YGR214W,YMR230W,YOL040C,YOL121C,YOR293W	GO:0051029
ribosomal large subunit biogenesis	0.0108278	16	188	8.51064	YDL136W,YDL208W,YDR412W,YER131W,YGL189C,YGR034W,YGR148C,YKR094C,YLR075W,YLR344W,YLR448W,YOL127W,YOR234C,YPL131W,YPL143W,YPL198W	GO:0042273
cellular macromolecule biosynthetic process	0.0122635	87	188	46.2766	YBL027W,YBR034C,YBR122C,YBR162W-A,YBR181C,YBR191W,YCR003W,YCR018C,YCR087C-A,YDL075W,YDL136W,YDR012W,YDR140W,YDR172W,YDR183W,YER074W,YER102W,YER129W,YER131W,YFL031W,YFR032C-A,YGL035C,YGL068W,YGL071W,YGL189C,YGL220W,YGL222C,YGR034W,YGR072W,YGR148C,YGR180C,YGR214W,YGR215W,YGR280C,YHL015W,YIL052C,YIL066C,YIL133C,YJL026W,YJR063W,YJR094W-A,YJR102C,YKL081W,YKL117W,YKL138C,YKR094C,YLL022C,YLL029W,YLR029C…	GO:0034645
ribosome biogenesis	0.0145325	34	188	18.0851	YBR181C,YCR018C,YCR087C-A,YDL136W,YDL208W,YDL213C,YDR339C,YDR412W,YER074W,YER102W,YER131W,YGL189C,YGR034W,YGR148C,YGR214W,YGR280C,YHL015W,YIL052C,YJR063W,YKR094C,YLR075W,YLR293C,YLR344W,YLR448W,YMR230W,YNL207W,YOL040C,YOL121C,YOL127W,YOR234C,YOR293W,YPL131W,YPL143W,YPL198W	GO:0042254
macromolecule biosynthetic process	0.0217135	87	188	46.2766	YBL027W,YBR034C,YBR122C,YBR162W-A,YBR181C,YBR191W,YCR003W,YCR018C,YCR087C-A,YDL075W,YDL136W,YDR012W,YDR140W,YDR172W,YDR183W,YER074W,YER102W,YER129W,YER131W,YFL031W,YFR032C-A,YGL035C,YGL068W,YGL071W,YGL189C,YGL220W,YGL222C,YGR034W,YGR072W,YGR148C,YGR180C,YGR214W,YGR215W,YGR280C,YHL015W,YIL052C,YIL066C,YIL133C,YJL026W,YJR063W,YJR094W-A,YJR102C,YKL081W,YKL117W,YKL138C,YKR094C,YLL022C,YLL029W,YLR029C…	GO:0009059
Holm-Bonferroni ; max p-value 0.05 for biological process
