# Supplementary material for: A regulatory phosphorylation site on Mec1 controls chromatin occupancy of RNA polymerases during replication stress
Source: EMBO J. 2021 Sep 27;40(21):e108439. doi: 10.15252/embj.2021108439 (PMC8561635; doi:10.15252/embj.2021108439)
Supplement: Supplementary file 8 — Dataset EV4 [file EMBJ-40-e108439-s012.xlsx]

## Sheet: Dataset EV4 legend
Dataset EV4. Phosphoproteomic data corresponding to Figure 1C,D.
Table of phosphorylation sites corresponding to the data shown in Main Figure 1C and D, Figure 7A and B. The table shows phospho-peptides in wild-type and mec1-S1991A mutant cells obtained from exponentially growing culture or synchronously released in S phase with 0.2M hydroxyurea for 1h. Differential phospho-peptide comparisions are described below and shown in a separted workbook. Proteins wit…
Separate workbooks show:
1. WT HU response, WT cells (HU/async),
2. Mec1-dep HU only, WT vs mec1-s1991A on HU
3. Mec1-dep async only, WT vs mec1-s1991A during exponential growth
4. Mec1-dependent, WT vs mec1-s1991A

## Sheet: WT HU response 
ORF (SGD)	Gene	Phosphopeptide sequence	Phosphorylation site (aa position)	Ratio in phosphopeptide abundance (log2) WT (HU) / WT (async.)	T-test (p-value)	Minus Log10 (p-value)	GO "Transcription"
MRC1	YCL061C	LFESGQDSFDN	S(8)	12.5339	0.00901514	2.04503	x
DUN1	YDL101C	REHSGDVTDSSFK	S(4)	11.398	2.44222e-05	4.61222
NET1	YJL076W	VRPSLSSLSDLVSR	S(4)	11.2031	0.00305663	2.51476	x
NUP159	YIL115C	SPFSSFTK	S(1), S(4)	10.5793	0.00116265	2.93455	x
HHF1	YBR009C	SFLESVIR	S(1)	10.5465	0.000261761	3.58209	x
PLM2	YDR501W	PLLIASPALVK	S(6)	9.81768	0.024166	1.61679
RAD53	YPL153C	RIHSVSLSQSQIDPSK	S(4), S(6)	9.58958	0.000825511	3.08328
MRC1	YCL061C	SNNYEDFETDK	S(1)	9.43185	4.95385e-05	4.30506	x
NUP2	YLR335W	SSFTFGSTTIEK	T(4)	9.42889	0.00028526	3.54476	x
MRC1	YCL061C	MDDALHALSSLTAK	S(10)	9.4058	4.46952e-05	4.34974	x
EAP1	YKL204W	GPSSITDFLNLK	S(3), S(4)	9.17599	7.15922e-05	4.14513
RTT107	YHR154W	LTFGSFSSSSTNK	S(5)	8.95278	0.000358508	3.4455
NRM1	YNR009W	SLPVPLMR	S(1)	8.8378	0.00615386	2.21085	x
RTS3	YGR161C	SLSGISSSDLTESGALLHDR	S(1), S(3)	8.57015	0.000117408	3.9303
NUP2	YLR335W	PAFNLISNAGTEK	S(7)	7.76711	0.0023615	2.62681	x
RAD53	YPL153C	LLHSNNTENVK	S(4)	7.76537	0.00107377	2.96909
NSP1	YJL041W	PAFSFGAK	S(4)	7.73756	0.00808012	2.09258
TOP1	YOL006C	EELLPESQLK	S(7)	7.69474	0.00467881	2.32986	x
NSR1	YGR159C	NTASFAGSK	S(4)	7.63447	0.00197701	2.70399
RAD53	YPL153C	RIHSVSLSQSQIDPSK	S(4), S(6), S(8), S(10)	7.62461	0.00123386	2.90873
SRC1	YML034W	VSASFADKLPQK	S(4)	7.49451	3.21251e-06	5.49315
RTT107	YHR154W	RIDSEEISLSQDVER	S(4), S(10)	7.35638	0.00150511	2.82243
SWC4	YGR002C	SSSDIFDVLNIK	S(2)	7.3265	9.28825e-05	4.03207	x
MUD2	YKL074C	SDGELPK	S(1)	7.32235	0.00613146	2.21244
SRS2	YJL092W	RYAPETTSFHSPTK	T(7), S(8)	7.28604	3.733e-05	4.42794
YAP1	YML007W	FDYDMFFRDSSK	S(10), S(11)	7.28247	1.87614e-05	4.72673	x
NRM1	YNR009W	VATHSKSEPLTR	S(7)	7.27548	0.00231442	2.63556	x
YRB2	YIL063C	SETNGGNAARENSEVK	S(13)	6.99225	0.00129314	2.88836	x
DBF4	YDR052C	ASGAHQSNDVATSFGNGLGPTR	S(2), S(7), T(12), S(13)	6.97999	0.0152071	1.81795
RLP7	YNL002C	LNREVSGFGSLNR	S(6)	6.96621	0.000652584	3.18536
RLF2	YPR018W	RSNSDLQAQTASQSQSPEKK	S(2), S(12), S(16)	6.9382	0.000199999	3.69897
NET1	YJL076W	GTTSFNEEGNRK	S(4)	6.78092	0.00169379	2.77114	x
EXO1	YOR033C	SNIEFGK	S(1)	6.73896	0.000530999	3.27491
MRC1	YCL061C	NVSSSFTQTQR	S(5)	6.60275	2.81491e-05	4.55054	x
NSP1	YJL041W	TTNTTPSFSFGAK	S(7)	6.59364	0.000193873	3.71248
POB3	YML069W	EESSNEVVPKK	S(4)	6.45121	0.00141921	2.84795	x
RTF1	YGL244W	KEDSNNFDSK	S(4)	6.28098	0.0408179	1.38915	x
HBT1	YDL223C	ASYGSGGNSQNQEYSSDDNIDVNK	Y(14)	6.04465	0.0291603	1.53521
RIF1	YBR275C	SFTQDNIAQYK	S(1)	6.03787	0.000277693	3.55644
PSD1	YNL169C	SASSLDLTSDEEK	S(3), S(4)	5.98905	0.0450799	1.34602
DUN1	YDL101C	REHSGDVTDSSFK	S(4)	5.96467	1.66339e-05	4.77901
YKR096W	YKR096W	SFSENGGSIAHEK	S(1), S(3), S(8)	5.94879	0.00248366	2.60491
NBP1	YLR457C	TNSLFTSSPMK	S(3), S(8)	5.8895	0.0311705	1.50626
MRC1	YCL061C	SFASRTDINDK	S(1), S(4), T(6)	5.87967	0.00245483	2.60998	x
HCM1	YCR065W	NNNITQANRFNTLPITSAK	T(12)	5.87545	0.00139169	2.85646	x
TOS4	YLR183C	SSPLSSVSSVDHEEQTLRQDSLSSDK	S(21)	5.8499	2.49426e-06	5.60306
YTA7	YGR270W	NNNALSFHNPSPARR	S(6), S(11)	5.7735	2.40851e-05	4.61825	x
DUN1	YDL101C	YASSSSTDIENDDEK	S(4)	5.7731	0.00101759	2.99243
SWI6	YLR182W	IRSQLLK	S(3)	5.72277	0.00998667	2.00058	x
SLD3	YGL113W	AQLQSIIESPLNFK	S(5), S(9)	5.71331	0.00708281	2.14979
UME6	YDR207C	NNSTNNNDNNSIQSSDSR	S(3)	5.68391	0.00295611	2.52928	x
YTA7	YGR270W	NNNALSFHNPSPAR	S(6), S(11)	5.5539	0.000214539	3.66849	x
YRB2	YIL063C	DGDATTSTESLPASDSK	T(8), S(10)	5.52038	0.00591376	2.22814	x
RPS19B	YNL302C	DVAAQDFINAYASFLQR	S(13)	5.51208	0.00391987	2.40673
RFX1	YLR176C	SNSSAYPLSFK	S(3)	5.50036	0.000252837	3.59716	x
EAP1	YKL204W	GPSSITDFLNLK	S(3)	5.496	0.00146599	2.83387
HPC2	YBR215W	SSSASAILPKPTTTK	S(3)	5.47999	8.6127e-06	5.06486	x
YMR144W	YMR144W	SFSTIDGSIK	S(1)	5.47495	2.13137e-05	4.67134
RLP7	YNL002C	EVSGFGSLNR	S(3)	5.40617	3.18125e-05	4.4974
HPC2	YBR215W	ENSSLSSIK	S(3)	5.40011	0.00171187	2.76653	x
TSL1	YML100W	SPSAFNR	S(1), S(3)	5.37047	0.0200961	1.69689
NAM8	YHR086W	SSSSLNNENVDSR	S(4)	5.31965	0.00176007	2.75447
NSR1	YGR159C	NTASFAGSKK	S(4)	5.24757	8.03204e-06	5.09517
RLF2	YPR018W	RSNSDLQAQTASQSQSPEKK	S(4), S(14), S(16)	5.22245	0.000441411	3.35516
SEC16	YPL085W	ELSEVASR	S(3)	5.19923	5.03513e-05	4.29799
ASG1	YIL130W	NSFSLAK	S(2), S(4)	5.19716	2.02183e-05	4.69425	x
RTT107	YHR154W	KDGTPISSFENSIDEK	T(4), S(7), S(8)	5.07725	0.000308007	3.51144
DST1	YGL043W	TTVGESVNGVQQPASSQSDAMK	S(18)	5.0623	0.0108694	1.96379	x
RAD53	YPL153C	RIHSVSLSQSQIDPSK	S(4)	5.04969	0.000643612	3.19138
TSL1	YML100W	ALSNNISQESLVAPAPEQGVPPAISR	S(3), S(10)	4.97254	0.0234764	1.62937
DPB2	YPR175W	NENFQNSDMFNPLSSMVSLQNELSNTNR	S(7)	4.81842	4.48018e-05	4.3487	x
PLM2	YDR501W	ELSSTTAIVSPAQK	S(10)	4.77765	0.000452648	3.34424
NSP1	YJL041W	TVNEAAKPSLSFGSGSAGANPAGASQPEPTTNEPAK	S(16)	4.75457	4.77886e-05	4.32068
MPH1	YIR002C	RTGSSEEAQISGMNQK	S(5)	4.75417	0.0010805	2.96638
HPC2	YBR215W	SSSASAILPK	S(3)	4.74601	0.000134887	3.87003	x
SNF2	YOR290C	REESESAAVYNGR	S(4)	4.73077	0.013082	1.88333	x
MLP1	YKR095W	GLISSSSTLSTDTNDEELTSNNPAQK	S(5), S(6), S(7)	4.71559	0.0190737	1.71956	x
RFX1	YLR176C	RTNTFPSIPSSTK	T(4)	4.66899	0.00192157	2.71634	x
SKN7	YHR206W	SFSTINSNVNK	S(1)	4.648	4.34947e-05	4.36156	x
SET2	YJL168C	SVLEDIIAEANK	S(1)	4.63403	5.5942e-07	6.25226	x
PLM2	YDR501W	NSPISYR	S(2)	4.61312	0.000172839	3.76236
AHA1	YDR214W	SSFTEIK	S(2)	4.56931	2.58955e-05	4.58678
FUN30	YAL019W	LSSIHGNINNK	S(3)	4.55213	0.00356904	2.44745	x
TOS4	YLR183C	TASESIGNFGK	S(3)	4.53106	2.85643e-06	5.54418
RTT107	YHR154W	RIDSEEISLSQDVER	S(4), S(8), S(10)	4.47523	0.0050816	2.294
NUP60	YAR002W	SRSNLSQENDNEGK	S(1), S(3), S(6)	4.44235	0.000166604	3.77831	x
EFG1	YGR271C-A	DHEDGSQVSPTQDRK	S(9), T(11)	4.43528	0.000139218	3.85631
RAD53	YPL153C	LLHSNNTENVK	S(4)	4.41657	0.00304411	2.51654
HBT1	YDL223C	VSVGSMGSGK	S(5), S(8)	4.35287	0.0384514	1.41509
NUP60	YAR002W	SRSNLSQENDNEGK	S(3)	4.34323	0.00293662	2.53215	x
GLE1	YDL207W	ASHSSLLDNAK	S(4)	4.33638	0.00133704	2.87386
GAL11	YOL051W	VPVSAAATPSLNK	S(10)	4.30091	0.00259879	2.58523	x
DBP7	YKR024C	ESSYSSEEQEK	S(3)	4.29649	0.0145579	1.8369
NUP60	YAR002W	SRSNLSQENDNEGK	S(3)	4.28178	0.00241859	2.61644	x
NET1	YJL076W	GTTSFNEEGNRK	S(4)	4.22251	0.00168729	2.77281	x
DEF1	YKL054C	EISDIKK	S(3)	4.20644	0.00984664	2.00671
TSL1	YML100W	SATRSPSAFNR	T(3), S(5)	4.15703	0.0172741	1.7626
DEF1	YKL054C	KEISDIKK	S(4)	4.14473	0.00803173	2.09519
AKL1	YBR059C	NDSPAPNSHHSYR	S(3)	4.11323	0.0333798	1.47652
SRS2	YJL092W	SITDISPR	T(3), S(6)	4.05695	0.00909279	2.0413
NSE5	YML023C	SESGVTYR	S(1)	4.00082	0.000921466	3.03552
MOB1	YIL106W	WNTANAANNAGSVSPTK	T(3), S(12)	3.95029	0.00448943	2.34781
NET1	YJL076W	VRPSLSSLSDLVSR	S(4)	3.89937	0.00120157	2.92025	x
UME6	YDR207C	ANNSQESNNATSSTSQGTR	S(7)	3.89792	0.000743355	3.1288	x
TOD6	YBL054W	SFSHSITTNTPNVK	S(3)	3.82877	0.00201275	2.69621
RAD2	YGR258C	NTESNVSQEATK	S(7)	3.81481	0.00144053	2.84148	x
RPH1	YER169W	RISSFQEQPLNK	S(3)	3.78523	0.000509642	3.29273
YMR124W	YMR124W	LENSTDINEYVTAQEFPSPGK	T(5), T(12), S(18)	3.77085	0.00320689	2.49392
NPL3	YDR432W	DLARENSLETTFSSVNTR	S(7)	3.75175	0.000531825	3.27423	x
SPT15	YER148W	PATTFQSEEDIK	S(7)	3.72282	0.0150268	1.82313	x
NDD1	YOR372C	RSQSLLSDSGSK	S(4), S(7)	3.70274	0.00119884	2.92124	x
YBR053C	YBR053C	SSVGDFEEIILHDLK	S(2)	3.69046	0.00374048	2.42707
RSC4	YKR008W	SRTSNVNSNLSQPQQQENDVIGNDTK	S(11)	3.6577	0.00667411	2.17561	x
BDF1	YLR399C	ALSQEEQSR	S(3)	3.62678	0.0041381	2.3832	x
CDC24	YAL041W	TTSSSFESEIK	S(3), S(8)	3.59899	0.016471	1.78328
ITC1	YGL133W	RSNSANVSSPESEK	S(4), S(8), S(9)	3.59458	0.00166612	2.77829	x
NUP2	YLR335W	KPFSFGTSQPNNTPSFSFGK	S(15)	3.55994	0.000409805	3.38742	x
APL3	YBL037W	RLGSLPASAGSTTLINTPSEASSSTPDLLSK	T(25)	3.55515	0.00603769	2.21913
RTS3	YGR161C	SLSGISSSDLTESGALLHDRR	S(3)	3.53946	0.000181733	3.74057
MBP1	YDL056W	SASTSAIMETK	S(3)	3.53747	0.0037224	2.42918	x
CRN1	YLR429W	KSSDIDQVNNAEDPSRDTSGWEEADDEPAPIK	S(2), S(3)	3.53554	0.00019863	3.70196
SRC1	YML034W	VSASFADK	S(4)	3.53325	0.000125255	3.9022
CRN1	YLR429W	KSSDIDQVNNAEDPSRDTSGWEEADDEPAPIK	S(3)	3.48614	0.00197796	2.70378
PLM2	YDR501W	NNTIQETPLPK	T(7)	3.46933	9.78739e-05	4.00933
PLM2	YDR501W	FVPVEHSPRTEQISK	S(7)	3.45964	0.00430794	2.36573
DEF1	YKL054C	EISDIKKDDQKSEASEEK	S(3), S(12)	3.41068	0.000225009	3.6478
NOP16	YER002W	ERSQSEREEEWLEK	S(5)	3.38857	7.87866e-05	4.10355
UBP13	YBL067C	IFTEASFEK	S(6)	3.38608	0.000872207	3.05938
RCO1	YMR075W	NEHSNLAVEDNIPEEEPK	S(4)	3.35621	0.00109646	2.96001	x
MRC1	YCL061C	IDSSGATSQTQPIK	S(4)	3.3372	0.000161406	3.79208	x
SPN1	YPR133C	VVEATPEDGTASSQKSTINAENENTK	S(16), T(17)	3.33434	0.0118031	1.928	x
NOG2	YNR053C	AASFQDSTIPDAR	S(3)	3.33247	9.26592e-06	5.03311
NPR3	YHL023C	ENNKSGSDR	S(5), S(7)	3.32355	0.0231876	1.63474
YOR052C	YOR052C	KSDSGTVLGAIPLNSR	T(6)	3.31264	0.00119676	2.92199
SLD5	YDR489W	DANTIVGSSLDLNDK	S(8)	3.3101	0.00222374	2.65292
GLO3	YER122C	AISSDQLFGR	S(4)	3.27069	0.0294641	1.53071
HSF1	YGL073W	SNDSFINDDRNSFTNATTNAR	S(4)	3.21348	0.000393499	3.40506	x
CET1	YPL228W	SYTDNPPQTK	Y(2)	3.18494	0.00100144	2.99938
POL3	YDL102W	RQSIDHGVGSEPVSTIEIIPSDSFRK	S(3), S(21)	3.18256	0.0201036	1.69673
SEC16	YPL085W	SNSNVPSLFADFPAPPK	S(1), S(3)	3.17426	0.00303543	2.51778
FOL1	YNL256W	FQLSSSQNTPIEGK	S(4)	3.1699	0.0230364	1.63758
FUN30	YAL019W	SNSFNLQSAR	S(3)	3.16509	0.000116833	3.93244	x
SMY2	YBR172C	TSSLIDSIGIQR	T(1), S(2)	3.13809	0.023086	1.63665
YFL042C	YFL042C	SDVDNWEPVSDNEDSTDSVK	S(10)	3.10856	0.0127059	1.89599
MLP1	YKR095W	GLISSSSTLSTDTNDEELTSNNPAQK	T(13)	3.10707	0.00087695	3.05703	x
YHR097C	YHR097C	LVKTHSGHLEQK	T(4), S(6)	3.10535	0.0359349	1.44448
NPL3	YDR432W	ENSLETTFSSVNTR	S(3)	3.09128	6.85829e-05	4.16378	x
POL1	YNL102W	ENLNSSPTSEFK	S(6)	3.08005	0.0170898	1.76726
TSL1	YML100W	FFSPSSNIPTDRIASPIQHEHDSGSR	S(15)	3.06761	0.00936308	2.02858
RNR2	YJL026W	AAADALSDLEIKDSK	S(14)	3.06609	0.00138438	2.85875
RNR3	YIL066C	DASPVPSEQSSVSSAMSNVK	S(3)	3.02794	0.0166333	1.77902
NOP13	YNL175C	NNSSSFDISNNK	S(3)	3.00126	0.000558896	3.25267
NOP16	YER002W	ERSQSEREEEWLEK	S(5)	2.95905	9.43241e-06	5.02538
DFG16	YOR030W	EGSTVRPGADK	S(3), T(4)	2.95547	0.00560542	2.25139
MCD1	YDL003W	EAPAGNIDTITDAMTESQPK	S(17)	2.94016	8.23459e-05	4.08436
SIN3	YOL004W	SQVWHNSNSQSNDVATSNDATGSNERNEK	S(1)	2.94011	0.00114857	2.93984	x
MBP1	YDL056W	SQSDMGFPRPAIPNSSISTTQLPSIR	S(3)	2.91702	1.68012e-05	4.77466	x
SEC9	YGR009C	NSLNHSNSTLNVGPSR	S(2), S(8), T(9)	2.91563	0.0274388	1.56164
HSF1	YGL073W	VSDNLPSFNDHSYSTQADTAPENAK	S(7)	2.91405	0.0118829	1.92508	x
HSC82	YMR186W	NPSDITQEEYNAFYK	T(6)	2.9074	2.97032e-05	4.5272
SEC9	YGR009C	NSLNHSNSTLNVGPSR	S(6), S(8), T(9)	2.90314	0.016745	1.77612
TOS4	YLR183C	VDAIPSSPAFPGQLAETSPK	S(6), S(7), T(17), S(18)	2.85735	0.0110782	1.95553
RTS3	YGR161C	RLSREEIINEMEK	S(3)	2.85362	0.0030421	2.51683
VTC3	YPL019C	SNSLSSDGNSNQDVEIGK	S(1), S(3), S(5), S(6), S(10)	2.84952	0.047107	1.32691
SEC16	YPL085W	HEDLFAASGNDEKLPWEVSDGEVSSGK	S(19)	2.84081	0.0454652	1.34232
RTS3	YGR161C	SLSGISSSDLTESGALLHDRR	S(3), S(6)	2.83206	0.00135991	2.86649
HBT1	YDL223C	SFSTTKPTEYNLPK	S(1)	2.82512	0.00769209	2.11396
FUN30	YAL019W	LSSIHGNINNK	S(2), S(3)	2.8246	0.00696061	2.15735	x
RPC82	YPR190C	SFQDEAELVEEK	S(1)	2.81347	0.00386419	2.41294	x
ELC1	YPL046C	SQDFVTLVSK	S(1)	2.80368	4.87399e-06	5.31211
MSS4	YDR208W	AKEDDLQLADTASIEEQPQTQGPIR	T(11), S(13)	2.79726	0.00246896	2.60749
NUR1	YDL089W	VLDNNLAQSSSNENLEK	S(9)	2.78029	0.000698041	3.15612
ARO9	YHR137W	RIGSGIK	S(4)	2.77555	0.0192094	1.71649
RAD53	YPL153C	IHSVSLSQSQIDPSK	S(3), S(5), S(7), S(9)	2.75636	0.0486359	1.31304
RGC1	YPR115W	GASQSRLTLKEPLTSK	S(3), S(5), T(8)	2.75158	0.019028	1.72061
MID2	YLR332W	IRDSDSVLPNANTADHNNTNSGGEPINSSVASNDIIEEK	S(4), S(6)	2.74309	0.00883815	2.05364
TSL1	YML100W	ALSNNISQESLVAPAPEQGVPPAISR	S(7)	2.74291	2.77167e-05	4.55726
GIN4	YDR507C	FTASSASSSNLTTPGSSK	S(4), T(13), S(16)	2.71474	0.0440076	1.35647
TOP1	YOL006C	VNHELSSDDDDDVPLSQTLKK	S(6), S(7), S(16)	2.71075	0.00466418	2.33122	x
YDR391C	YDR391C	SFENKLPTPLENNDAK	S(1)	2.70544	4.556e-05	4.34142
CYR1	YJL005W	SKDSVNSESADHTNNK	S(1), S(4), S(7)	2.68588	0.0271761	1.56581
RAD53	YPL153C	RIHSVSLSQSQIDPSKK	S(4), S(6), S(8), S(10)	2.68465	0.0194597	1.71086
WWM1	YFL010C	QQADQAPPPYSSQSTPQVQAGAQAQQPR	S(12)	2.62815	0.000654804	3.18389
DEF1	YKL054C	EISDIKKDDQK	S(3)	2.61855	0.00637981	2.19519
NUP1	YOR098C	KPSFTFASSK	S(3)	2.59244	0.00250141	2.60182	x
AKL1	YBR059C	DKDSNSSITISTSTPSEMR	S(4), S(6)	2.58642	0.0121331	1.91603
RPH1	YER169W	SKSSGVSSPLLSR	S(4), S(7), S(8)	2.55092	0.0156993	1.80412	x
YPR174C	YPR174C	AVNPLVTSSPIHMSPLQSR	S(14)	2.54733	0.000108311	3.96533
PTK2	YJR059W	RPTSPSISGSGSGGNSPSSSAGAR	T(3)	2.52874	0.00823103	2.08455
TSL1	YML100W	SATRSPSAFNR	S(1), T(3)	2.52555	0.00556627	2.25444
VID30	YGL227W	SRSAINIETESR	S(1), S(3)	2.51822	0.00325831	2.48701
RTS3	YGR161C	RLSTSSSPSSSPMSAQR	S(3)	2.51299	0.0028417	2.54642
FUN30	YAL019W	SGSHSNDEDDVVQVPETSSPTK	S(5)	2.49894	0.0121068	1.91697	x
TOD6	YBL054W	STSTFSDHEPQHTK	S(6)	2.48228	0.000221796	3.65405	x
IRR1	YIL026C	SQVIEEDYDDEQNTSAQHVESDK	S(1)	2.47473	0.00200748	2.69735
LTE1	YAL024C	SSDAIGIK	S(1)	2.46636	0.00746927	2.12672
RPH1	YER169W	RISSFQEQPLNK	S(4)	2.45706	0.000528502	3.27695	x
SNQ2	YDR011W	MLTGPARDTASQISATVSEMAPDVVSK	T(3), T(16), S(18), S(26)	2.45304	0.0135319	1.86864
DST1	YGL043W	TTVGESVNGVQQPASSQSDAMK	S(16)	2.44623	0.032938	1.4823	x
ESC1	YMR219W	NQEESDEVNTSR	S(5)	2.43091	9.21334e-05	4.03558	x
ITC1	YGL133W	RSNSANVSSPESEK	S(4)	2.42406	0.0044976	2.34702	x
DUN1	YDL101C	YASSSSTDIENDDEK	Y(1)	2.41753	0.000423572	3.37307
PTK2	YJR059W	ERNTHHAGLPQR	T(4)	2.39883	0.00708758	2.1495
THO1	YER063W	LIKDDEESKGESEVSPQEQNQEQGSEPAAIEEPASQNITEK	S(35)	2.38826	0.00625245	2.20395	x
BDF1	YLR399C	DASSLSPTSAGSRK	S(3), S(4), S(6)	2.37356	0.000556383	3.25463	x
DCS1	YLR270W	SQLPTDFASLIK	S(1)	2.37123	0.00030691	3.51299
SPC29	YPL124W	ILSSSFHN	S(3)	2.36414	0.0197531	1.70437
MET17	YLR303W	AVPIYATTSYVFENSK	Y(5)	2.36205	0.000319156	3.496
RCN2	YOR220W	SSSSTSNLSLNR	S(3), T(5)	2.35749	0.00590332	2.2289
PPZ1	YML016C	LTDHSGEYFTSNSTSSLNHHSSR	T(14)	2.35579	0.0144442	1.84031
BIR1	YJR089W	RPNVQLTQSSSPIKK	S(9), S(10), S(11)	2.35256	0.0493466	1.30674
DCS2	YOR173W	STPIFFHR	S(1)	2.35051	0.00268536	2.571
RTS3	YGR161C	RRSSNYSLDGSNSLK	S(11), S(13)	2.3501	0.00520534	2.28355
GPD1	YDL022W	RSSSSVSLK	S(7)	2.34697	0.000810115	3.09145
SEC9	YGR009C	NSLNHSNSTLNVGPSR	S(2), S(6), S(8), T(9)	2.3463	0.0359762	1.44399
RSC4	YKR008W	NERSTTSDIEK	T(6), S(7)	2.32557	0.00469937	2.32796	x
EXO1	YOR033C	SFNSSPILHEESK	S(1)	2.31543	0.000963294	3.01624
RLF2	YPR018W	RSNSDLQAQTASQSQSPEK	S(4)	2.31298	0.00134418	2.87154
YMR144W	YMR144W	VLNQHAISDTSQIDSFSSSVK	S(15)	2.3116	0.0288941	1.53919
YBR012W-A	YBR012W-A	IQEYDKASTK	S(8)	2.30523	0.00530677	2.27517
GPD1	YDL022W	RSSSSVSLK	S(7)	2.30212	0.00298051	2.52571
PRP19	YLL036C	SSQQAVAITR	S(1), S(2)	2.30109	0.000409289	3.38797
YBL100W-B	YBL100W-B	ESTEMGGTIESDTTSPR	S(15)	2.29186	0.00162204	2.78994
YOR052C	YOR052C	SDSGTVLGAIPLNSR	S(1)	2.28633	0.000165481	3.78125
CBF1	YJR060W	DQGLLSQESNDGNIDSALLSEGATLK	S(6), S(9)	2.26947	0.0122375	1.91231	x
TOP1	YOL006C	TEPVQSSSLPSPPAK	S(8), S(11)	2.26344	0.0285023	1.54512	x
VTC3	YPL019C	RLSKISVPDGK	S(6)	2.25159	0.000241355	3.61734
MLF3	YNL074C	TNSATLPSSESSPASPDLK	S(11), S(15)	2.24962	0.0271954	1.5655
ADE3	YGR204W	LLTPVPSDIDISR	T(3), S(7)	2.24404	0.0219821	1.65793
GIN4	YDR507C	FLGSSFNIDK	S(4), S(5)	2.2438	0.0239379	1.62091
YLR257W	YLR257W	SNSLITSTDPVEDHISK	S(3)	2.23132	0.00467951	2.3298
YBL005W-B	YBL005W-B	NSLASPK	S(5)	2.22989	0.0105846	1.97532
YGR126W	YGR126W	RPTSNSIEK	T(3), S(4)	2.22588	0.017006	1.7694
TPO2	YGR138C	SLQDLGVTSAAPVPDINAPQTAK	S(1)	2.22117	0.00172628	2.76289
HSP42	YDR171W	SSSFAHLQAPSPIPDPLQVSKPETR	S(3)	2.21725	1.02372e-05	4.98982
MMS4	YBR098W	SQIVDFVEDK	S(1)	2.21544	5.82753e-05	4.23452
HXT1	YHR094C	SNSSNSYELESGR	S(1), S(6), Y(7)	2.21424	0.044058	1.35597
SYF2	YGR129W	VYSMEDVNDADESVGDTESPEK	S(19)	2.21322	0.00324275	2.48909
RPN13	YLR421C	MIGVLNNSSESDEEESNDEK	S(8), S(9), S(16)	2.21276	0.0235957	1.62717
CYC8	YBR112C	ANSIPSVIGAQEPPQEASPAEEATK	S(6), S(18)	2.20929	0.00257637	2.58899	x
ECM21	YBL101C	RPSVIGFLSGHK	S(3)	2.20059	0.0291088	1.53598
YCT1	YLL055W	IGADSISSSDEILVPSR	S(5)	2.18514	0.000384788	3.41478
MMS21	YEL019C	RSSQAIDVL	S(3)	2.16288	0.00104245	2.98194
SLK19	YOR195W	MNEVPTTPVR	T(6), T(7)	2.1615	0.0280254	1.55245
SPT21	YMR179W	TQSLPIWNLK	S(3)	2.15494	0.00174978	2.75702	x
TSL1	YML100W	SATRSPSAFNR	S(5)	2.15124	0.00343019	2.46468
HAL5	YJL165C	SLSESIK	S(1), S(3)	2.14538	0.0115223	1.93846
TOS4	YLR183C	VDAIPSSPAFPGQLAETSPK	S(6)	2.14257	0.00596648	2.22428
HBT1	YDL223C	SISGGTFGFR	S(1)	2.14199	0.00109788	2.95945
YBR085C-A	YBR085C-A	QSTNFTHSTGSFLQSAPVELTTVSGYQEFLK	S(8), T(9)	2.13072	0.000447598	3.34911
BCY1	YIL033C	NIVLFPEPEESFSRPQSAQSQSR	S(11), S(13)	2.11345	0.0171169	1.76657	x
MLF3	YNL074C	SNSNNSNPSFIFER	S(6), S(9)	2.10112	0.038096	1.41912
TSL1	YML100W	SATRSPSAFNR	S(5)	2.10089	0.00178598	2.74812
HBT1	YDL223C	SFSTTKPTEYNLPK	S(1)	2.09964	0.000209539	3.67873
CIN5	YOR028C	KNSATTNLPSEER	S(3)	2.09953	0.00465845	2.33176	x
ECM21	YBL101C	NEESGEEDIFAEYPIK	S(4)	2.09883	0.0164599	1.78357
HSP12	YFL014W	ASEALKPDSQK	S(9)	2.09716	0.020528	1.68765
AIM21	YIR003W	IFQNPTDEESTTSLNEK	T(6), S(10), S(13)	2.09292	0.0246732	1.60778
SPN1	YPR133C	VVEATPEDGTASSQKSTINAENENTK	S(16)	2.0865	0.0115708	1.93664	x
BIM1	YER016W	SSSTGTGSAMSGGLATR	S(3)	2.08583	0.0351756	1.45376
PDS1	YDR113C	SFIFPETSNQSK	S(1)	2.08123	0.000280789	3.55162
YDL124W	YDL124W	SFHQQFFTLNNGNK	S(1)	2.08096	4.93976e-05	4.30629
ASK1	YKL052C	QLAHEEHINNDGDNDDENSNNIESSPLK	S(25)	2.08054	0.00116003	2.93553
GIN4	YDR507C	FTASSASSSNLTTPGSSK	T(2)	2.07657	0.0186991	1.72818
PRP19	YLL036C	SSQQAVAITREEFLQGLLQSSR	S(1), S(2)	2.07509	0.00128494	2.89112
GLO3	YER122C	ENSVDDFFSNWQK	S(3)	2.06736	0.00650799	2.18655
SSE2	YBR169C	AASDDSDDNNDENMDLD	S(6)	2.06448	0.0251985	1.59863
ENP1	YBR247C	ILDDGSNGEDATR	S(6)	2.05368	0.0154212	1.81188
TOP1	YOL006C	VNHELSSDDDDDVPLSQTLK	S(6), S(7), S(16)	2.04174	0.00176049	2.75437	x
PUS1	YPL212C	SEENLRPAYDDQVNEDVYK	Y(9)	2.0417	0.0062406	2.20477
EFG1	YGR271C-A	DHEDGSQVSPTQDRK	S(6), S(9)	2.03796	0.0108982	1.96265
MIH1	YMR036C	LASPSNPNFFYR	S(5)	2.03279	0.00559409	2.25227
FUN30	YAL019W	SGSHSNDEDDVVQVPETSSPTK	S(1), T(21)	2.02841	0.00147583	2.83096	x
SEC7	YDR170C	NHQQQSAIELSEASENAETPAPLTLENMDK	S(6)	2.01148	0.00629127	2.20126
YLR227W-B	YLR227W-B	AVSPTDSTPPSTHTEDSKPISEINLR	T(5)	2.00916	0.0153113	1.81499
YOR052C	YOR052C	SDINEIEIPSRKDEIR	S(1)	2.00532	0.0142028	1.84763
RNR3	YIL066C	AASALTESSDNEK	S(9)	2.00175	0.00455862	2.34117
Below are peptides which show decreased phosphorylation in wt on HU
HOS4	YIL112W	NIALSSSLFR	S(5), S(6)	-9.80365	0.00252778	2.59726
ACE2	YLR131C	TLSISSLQQSILNMSK	S(3), S(6)	-2.82087	0.0122014	1.91359
ACE2	YLR131C	DLDIPLVPSPK	S(9)	-2.27697	0.037361	1.42758
AGP1	YCL025C	RADQGPQDEVEATQMNDLTSAISPSSRQAQELEK	T(19), S(20), S(23), S(25), S(26)	-2.31679	0.00718648	2.14348
AGP1	YCL025C	RADQGPQDEVEATQMNDLTSAISPSSRQAQELEK	S(20), S(23), S(25), S(26)	-2.14416	0.00529374	2.27624
AIM44	YPL158C	SLVPVLAPQK	S(1)	-9.27991	0.00172553	2.76308
ALK1	YGL021W	RSSTGLSLR	S(3)	-4.61705	0.00931759	2.0307
ALK1	YGL021W	NKASSSSLSLNVLK	S(4), S(9)	-2.37255	0.0024549	2.60997
AQR1	YNL065W	LNFEGAYINSHGTLSK	Y(7)	-2.38208	0.0141959	1.84784
AQR1	YNL065W	LNFEGAYINSHGTLSK	Y(7)	-2.3727	0.00421376	2.37533
BAP2	YBR068C	MLSSEDFGSSGK	S(4)	-2.96191	5.25454e-05	4.27947
BNI5	YNL166C	TAQVHIPTENEANKSTDDPSQLSVTQPFIAK	T(8)	-5.29767	0.00109888	2.95905
BOI1	YBL085W	AVFDSAR	S(5)	-3.0716	0.0221856	1.65393
BOI2	YER114C	ALSPIPSPTR	S(3)	-7.09193	5.26659e-05	4.27847
BOI2	YER114C	RSASEAIK	S(4)	-6.18761	0.00328229	2.48382
BOI2	YER114C	SSFMLSPFR	S(6)	-4.55096	0.0457472	1.33964
BOI2	YER114C	NTMSDIDNALLEFKDDSIGPPDR	S(17)	-2.44293	0.0263355	1.57946
BUD21	YOR078W	EVHSSSDEESDDDDAPQEEGLHSGK	S(10)	-2.3978	0.0119033	1.92433
CHS2	YBR038W	DNADLPVDPYHLSPQQQPSNNLFGSGR	Y(10)	-3.34199	7.66095e-05	4.11572
CHS2	YBR038W	YAANLQESPK	S(8)	-2.46203	0.00220026	2.65753
CLA4	YNL298W	SPVSLGSGSLPPINTK	S(1)	-3.3424	1.38583e-05	4.85829
CNM67	YNL225C	NTSYQESPGLQERPK	T(2), S(3)	-5.65932	0.000610833	3.21408
CTF4	YPR135W	LFSDITQEANAEDVFTQTHDGPSGLSEK	S(3)	-2.82418	0.0193477	1.71337
CUE5	YOR042W	VVAETTYIDTPDTETK	T(15)	-2.40831	0.000667203	3.17574
CUE5	YOR042W	VVAETTYIDTPDTETKK	T(10), T(13)	-2.34203	0.00121825	2.91426
CUE5	YOR042W	VVAETTYIDTPDTETKK	T(10), T(13)	-2.24306	0.0101622	1.99301
CUE5	YOR042W	VVAETTYIDTPDTETKK	T(10)	-2.23376	0.040044	1.39746
CYC8	YBR112C	SEVSNQSPAVVESNTNNTSQEEK	S(4), S(7)	-2.06409	0.0191041	1.71887
DEP1	YAL013W	SLANLPELK	S(1)	-8.00116	0.0269428	1.56956
ECM22	YLR228C	NLIIDNTGLTISPPHTLSK	S(12)	-3.34579	0.00651376	2.18617
ECM25	YJL201W	NVSSPSFNAKPPLPIK	S(3)	-4.32788	0.000886266	3.05244
ENB1	YOL158C	MLETDHSRNDNLDDKSTVCYSEK	S(16), T(17), Y(20), S(21)	-2.81201	0.0135412	1.86834
FCY2	YER056C	RSPVIGSSLENEK	S(2)	-2.98728	0.000700554	3.15456
FUI1	YBL042C	KDTDSENNITIAQDDEK	S(5)	-2.07473	0.0115754	1.93646
FUN30	YAL019W	SGSHSNDEDDVVQVPETSSPTK	S(5)	-3.38867	0.00163589	2.78625
FUR4	YBR021W	PDNLSLHLSGSSK	S(5)	-2.32891	8.78353e-05	4.05633
GAP1	YKR039W	PIEVDPNLSEAEK	S(9)	-2.1127	0.0048184	2.3171
GIN4	YDR507C	SISAPMENEEK	S(3)	-2.0079	0.00399434	2.39855
GPT2	YKR067W	SSSIHSIGSLASNALSR	S(6)	-7.02459	0.0210775	1.67618
GTS1	YGL181W	NSVSAAATTSTPPLPR	T(11)	-2.49735	0.0049599	2.30453
HSL1	YKL101W	RAALSDITNSFNK	T(8), S(10)	-3.93763	0.026555	1.57585
IES2	YNL215W	GEEEQDGESGGYEDNEPSISK	S(9)	-4.76309	1.39614e-05	4.85507
IPT1	YDR072C	LSEEDSEDEGDNSIPPTIGPNDLEMEPLGTVEPVDISNER	S(2)	-2.27593	0.00922909	2.03484
IRC8	YJL051W	ISSDIEDDFEQQYTK	S(3)	-6.03657	0.000154028	3.8124
IRC8	YJL051W	NQSIDFSYVR	S(3)	-4.49264	0.00144215	2.84099
ITC1	YGL133W	SNSANVSSPESEK	S(3)	-5.1609	0.00082157	3.08536
ITR1	YDR497C	ITLESHEIQR	S(5)	-2.65646	0.0315686	1.50074
ITR1	YDR497C	YEPTQEIIEDI	Y(1)	-2.38743	0.0119682	1.92197
ITR1	YDR497C	APASDDEDRIQIK	S(4)	-2.1232	0.00539175	2.26827
ITR1	YDR497C	ITLESHEIQR	S(5)	-2.02055	0.0142726	1.8455
KEL1	YHR158C	NVSGPSTTLHK	S(3)	-5.20327	0.00503457	2.29804
KEL1	YHR158C	NMNVPISAAPLASAPSPAPK	S(7), S(16)	-2.91795	0.00338275	2.47073
KEL1	YHR158C	NMNVPISAAPLASAPSPAPK	S(16)	-2.10506	0.0252466	1.5978
KIN2	YLR096W	RGQNNIPLTPLATNTHQR	T(9)	-2.19085	0.0279992	1.55285
LIP1	YMR298W	SQPTPIITTK	S(1)	-2.27972	0.0324668	1.48856
LSB3	YFR024C-A	SRISSASTPQTSQGR	S(1)	-4.39181	0.00600365	2.22158
MEP2	YNL142W	TSAQMPPPHENIDDK	T(1), S(2)	-2.18011	0.00967671	2.01427
MIH1	YMR036C	EIDGPSPNIK	S(6)	-2.35765	0.00492828	2.3073
MMS4	YBR098W	LPDTVELNLSK	S(10)	-8.19799	0.00995596	2.00192
MRH1	YDR033W	APVASPRPAATPNLSK	T(11)	-2.50971	0.00155597	2.808
MRH1	YDR033W	PAATPNLSK	S(8)	-2.41924	0.0280907	1.55144
MRH1	YDR033W	APVASPRPAATPNLSK	S(15)	-2.32507	0.00271001	2.56703
NBA1	YOL070C	LLRSPAGDVSLPPGDNR	S(4)	-2.14937	0.0059336	2.22668
NET1	YJL076W	LNNGSPQSVQPQQQIPSSSGVLR	S(8)	-6.94538	7.67563e-05	4.11489
NET1	YJL076W	VSTPLAR	S(2), T(3)	-5.5605	0.0409422	1.38783
NET1	YJL076W	EGPSSPASILPAK	S(5)	-3.90311	0.0101335	1.99424
NET1	YJL076W	EGPSSPASILPAK	S(5), S(8)	-3.38902	0.0318175	1.49733
NET1	YJL076W	LNNGSPQSVQPQQQIPSSSGVLR	S(8)	-3.26438	0.000416444	3.38044
NET1	YJL076W	SSLETIVEK	S(2)	-3.09027	0.000125962	3.89976
NET1	YJL076W	KSSLETIVEK	S(3)	-2.08802	2.47852e-05	4.60581
NOT5	YPR072W	DVSISDR	S(3)	-3.798	0.000265275	3.5763
NPL3	YDR432W	GGYDSPR	S(5)	-2.78307	0.0137138	1.86284
NSP1	YJL041W	MNFNTPQQNK	T(5)	-2.25655	0.00010266	3.9886
NUD1	YOR373W	DLSGVLETNTFK	S(3)	-4.68435	0.00120052	2.92063
NUP53	YMR153W	TTPNTASSEASAGSK	T(1), T(2)	-6.4822	0.0284824	1.54542
NUP60	YAR002W	NDIENKEEEYDETHETNISNAK	T(13), T(16), S(19)	-6.50953	1.0533e-05	4.97745
NUP60	YAR002W	NDIENKEEEYDETHETNISNAK	S(19)	-4.39027	0.000594381	3.22593
NUP60	YAR002W	ESGSTPISISNAPTFNPK	S(2)	-3.33756	0.00143055	2.8445
NUP60	YAR002W	SSSLRSNVVVAETSPEK	S(3)	-2.97771	0.00111408	2.95308
NUP60	YAR002W	SAEGNNIDQSLILK	S(10)	-2.1593	0.00406624	2.39081
PAN1	YIR006C	SISSENSREQPQQIAGSSNLVEPR	S(7)	-2.23037	3.34905e-05	4.47508
PIF1	YML061C	AAMEREQSDGEESAVASRK	S(8)	-2.99392	0.026681	1.5738
PIK1	YNL267W	TSSASSASLEGTPK	T(1), S(2), S(3)	-3.87275	0.00656578	2.18271
PMD1	YER132C	RASTVGTTTNSSVDDGFSSIR	T(7)	-2.41095	0.0113632	1.9445
POL1	YNL102W	RVNGNDESSHDAGISK	S(8), S(9)	-4.2602	0.000441435	3.35513
POL1	YNL102W	LRENLNSSPTSEFK	S(7), S(8)	-3.87414	0.0123273	1.90913
POL1	YNL102W	YLEIESSPLK	S(6), S(7)	-3.10061	0.0267774	1.57223
POL1	YNL102W	VKIDPDSSTDK	S(7), S(8)	-3.07439	0.000214941	3.66768
POL1	YNL102W	LRENLNSSPTSEFK	S(7), S(8)	-2.09526	0.0226388	1.64515
POL12	YBL035C	SLNSSPLFGLSIPK	S(4), S(5)	-9.33351	0.0316391	1.49978
POL12	YBL035C	LHGPFSLSDSK	S(6), S(8)	-6.07839	0.0134934	1.86988
POL32	YJR043C	NNDDLEDLLETTAEDSLMDVPK	T(11), T(12)	-6.82779	0.000242058	3.61608
PTR2	YKR093W	DSYVSDDVANSTERYNLSPSPEDEDFEGPTEEEMQTLR	S(20)	-3.50443	0.000462821	3.33459
PTR2	YKR093W	LNHPSQGSDDAQDEK	S(8)	-3.12177	0.023194	1.63462
PTR2	YKR093W	MLNHPSQGSDDAQDEK	S(6), S(9)	-2.88142	0.0036247	2.44073
PTR2	YKR093W	ANDIEILEPMESLRSTTK	S(15), T(16), T(17)	-2.73549	0.000455468	3.34154
PTR2	YKR093W	MLNHPSQGSDDAQDEK	S(9)	-2.41088	0.00515368	2.28788
PTR2	YKR093W	ANDIEILEPMESLRSTTKY	S(12), S(15)	-2.1832	1.39207e-05	4.85634
REB1	YBR049C	NNNDDDDRQIGNVDPELTTLGDADDNDTNNDVIDRDQLVHK	T(18), T(19)	-5.08852	0.000966547	3.01478
RFC1	YOR217W	KMPVSNVIDVSETPEGEK	T(13)	-2.41149	0.00910336	2.0408
RGA1	YOR127W	TQLENSDNFEEQK	S(6)	-3.55771	0.000380559	3.41958
RLF2	YPR018W	RSNSDLQAQTASQSQSPEK	S(16)	-4.84796	0.00278194	2.55565
RLF2	YPR018W	RSNSDLQAQTASQSQSPEKK	S(16)	-2.23655	0.00266573	2.57418
RPH1	YER169W	SPNIVTLNISR	S(1)	-2.05884	0.00551582	2.25839
RPN13	YLR421C	AQDVDVSMQD	S(7)	-2.49317	0.000414365	3.38262
RSA3	YLR221C	SAGDISAINIK	S(6)	-2.26091	0.000969243	3.01357
SHO1	YER118C	NTTPYQNNVYNDAIR	T(3)	-3.62176	1.22835e-05	4.91068
SHS1	YDL225W	FLNSPDLPERTK	S(4)	-2.42377	0.0233609	1.63151
SIC1	YLR079W	SQESEDEEDIIINPVR	S(1)	-7.81461	0.00497697	2.30304
SKG6	YHR149C	ADNANDISQEENRVDNIVQNPLPSIK	S(8)	-3.29929	0.00226788	2.64438
SPT6	YGR116W	QDSTSKLEDFFSEDEEEEESGLR	S(12)	-2.73636	0.000127632	3.89404
SPT6	YGR116W	LEDFFSEDEEEEESGLRNGR	S(6)	-2.5577	0.00150962	2.82113
SRP40	YKR092C	EATADESKAEETPASSNESTPSASSSSSANK	S(7)	-3.85426	0.0250492	1.60121
SSD1	YDR293C	TRNNEYSPGINSNWR	T(1)	-2.33784	0.00174267	2.75879
STE5	YDR103W	RFSPSPISSSTFSFSPK	S(3), S(5), S(15)	-2.49494	0.00714224	2.14617
STE5	YDR103W	RFSPSPISSSTFSFSPK	S(8), S(13), S(15)	-2.29602	0.00328227	2.48383
SUB1	YMR039C	KEDIVSNINESK	S(11)	-2.32025	0.00365574	2.43702
SUM1	YDR310C	FHQIPSSPSNPVSQPAPVR	S(6), S(7)	-5.19262	0.0101504	1.99352
SWI3	YJL176C	LDSQETPSTEESR	T(6)	-2.41485	0.0472932	1.3252
SWI3	YJL176C	EEEPENNTVIEGVK	T(8)	-2.11466	0.0126766	1.897
SWI5	YDR146C	VSSATSNSANITPNNLR	T(12)	-7.74073	0.0104219	1.98205
SWI5	YDR146C	FVISETPSPVLK	T(6), S(8)	-2.80961	0.00162288	2.78971
SWI5	YDR146C	YEGRSPQFGTHIK	S(5)	-2.29199	0.0226463	1.645
TAF12	YDR145W	KISSSNSTEIPSVTGPDALK	T(8)	-2.95082	0.000518711	3.28507
TAF12	YDR145W	KISSSNSTEIPSVTGPDALK	S(3)	-2.68449	0.0011907	2.9242
ULP2	YIL031W	LVDIDDVAFSSPTRGIPR	S(10), S(11)	-3.28984	0.000296781	3.52756
ULP2	YIL031W	LVDIDDVAFSSPTR	S(10), S(11), T(13)	-3.25596	0.00256491	2.59093
ULP2	YIL031W	LVDIDDVAFSSPTRGIPR	S(10), S(11)	-2.09009	0.000512684	3.29015
YLR413W	YLR413W	IIEEHESPIDAEK	S(7)	-2.0509	0.0155463	1.80837
YML119W	YML119W	SPSPSVSPR	S(1)	-3.28567	0.0181188	1.74187
YMR086W	YMR086W	FSSNPENGESRLPQAQEVSVTK	S(3)	-2.86506	0.000241475	3.61713
YNL058C	YNL058C	HSSSLQSNPFDINDEK	S(7)	-4.61955	0.00532054	2.27404
YPK3	YBR028C	FPILTPPNTR	T(5)	-3.35296	0.000448928	3.34782
YPR174C	YPR174C	AVNPLVTSSPIHMSPLQSR	T(7), S(8), S(9), S(14)	-4.83706	0.000429846	3.36669
YRA1	YDR381W	SLDEIIGSNK	S(1)	-3.67638	0.000466512	3.33114

## Sheet: Mec1A-dep HU only
ORF (SGD)	Gene	Phosphopeptide sequence	Phosphorylation site (aa position)	Ratio in phosphopeptide abundance (log2) WT/ mec1-S1991A (HU)	T-test (p-value)	Minus Log10 (p-value)	GO "Transcription"
BCY1	YIL033C	TSTPPLPMHFNAQR	T(1), S(2)	10.446	0.00346589	2.46018	x
HSP12	YFL014W	ASEALKPDSQK	S(9)	9.36356	0.00835715	2.07794
TSL1	YML100W	SATRSPSAFNR	T(3), S(5)	9.24409	0.0135046	1.86952
HBT1	YDL223C	ASYGSGGNSQNQEYSSDDNIDVNK	Y(14)	8.35489	0.0279694	1.55332
TSL1	YML100W	SPSAFNR	S(1), S(3)	7.64892	0.018292	1.73774
HBT1	YDL223C	VSVGSMGSGK	S(5), S(8)	7.00657	0.0335315	1.47455
DCS2	YOR173W	STPIFFHR	S(1)	6.97032	0.000341969	3.46601
TSL1	YML100W	FFSPSSNIPTDRIASPIQHEHDSGSR	S(15)	6.68796	0.00533259	2.27306
YOX1	YML027W	SVESALR	S(1)	6.65969	0.000887826	3.05167	x
BNI4	YNL233W	EDPKPSPPSSK	S(6), S(9), S(10)	6.48263	0.00208764	2.68034
TSL1	YML100W	SATRSPSAFNR	S(1), T(3)	6.46592	0.002862	2.54333
POB3	YML069W	EESSNEVVPKK	S(4)	6.45121	0.00140603	2.852	x
TSL1	YML100W	SATRSPSAFNR	S(5)	6.13249	0.000269874	3.56884
UIP4	YPL186C	EVDEHSNENNVATLNNEEDGGSAGEEK	S(22)	5.97909	0.000244452	3.61181
PSD1	YNL169C	SASSLDLTSDEEK	S(3), S(4)	5.80896	0.0454047	1.3429
AMS1	YGL156W	SSEDIIYDPQFK	S(2)	5.55351	0.00117738	2.92908
DCS2	YOR173W	HDGIATSPEK	T(6)	5.50104	0.00225722	2.64643
ASG1	YIL130W	NSTPDEFLPNMK	S(2), T(3)	5.30641	0.000338542	3.47039	x
TSL1	YML100W	IASPIQHEHDSGSR	S(3)	5.27602	0.000738541	3.13163
HXT5	YHR096C	PVSSYISHEGPPKDELEELQK	S(4), Y(5), S(7)	5.24315	0.00249061	2.60369
GPH1	YPR160W	PPASTSTTNDMITEEPTSPHQIPR	S(18)	5.23682	0.025694	1.59017
CIN5	YOR028C	KNSATTNLPSEER	S(3)	5.10712	0.00144766	2.83933	x
GCS1	YDL226C	LSATSQTAASATPGVAQSREGTPLENR	S(18)	4.87685	0.000347687	3.45881
PIG2	YIL045W	LSDDDSDIENDNDSDDAINR	S(2)	4.84384	0.00448583	2.34816
RPI1	YIL119C	PLHNMSTSDSENFMQQH	S(10)	4.81072	0.0177	1.75203	x
HBT1	YDL223C	SFSTTKPTEYNLPK	S(1)	4.79308	0.00360598	2.44298
YER079W	YER079W	SMSPSNIASGEDR	S(3)	4.69812	0.0322772	1.4911
DOT6	YER088C	DVSPDPIFSPDPADDSSNTSDAGSR	S(3)	4.53232	0.000208303	3.68131	x
NVJ1	YHR195W	ESTAEPDSLSR	T(3)	4.46184	0.00608101	2.21602
GCS1	YDL226C	LSATSQTAASATPGVAQSREGTPLENR	S(18), T(22)	4.36868	0.0188882	1.72381
HOS4	YIL112W	TQSPILASR	T(1), S(3)	4.26959	0.0227838	1.64237
IGD1	YFR017C	RSSGPMDFQNTIHNMQYR	S(3)	4.24745	0.00954538	2.02021
GCS1	YDL226C	SATPANSSNGANFQK	S(1)	4.21415	0.0145898	1.83595
UIP4	YPL186C	GNVTFPSPK	S(7)	4.18475	4.59258e-05	4.33794
BCY1	YIL033C	EKTSTPPLPMHFNAQR	T(3), S(4)	4.06905	0.000535718	3.27106	x
GPH1	YPR160W	RLTGFLPQEIK	T(3)	3.97788	0.0265312	1.57624
HSP12	YFL014W	DNAEGQGESLADQAR	S(9)	3.85592	9.03494e-05	4.04407
NOC2	YOR206W	DMSVETFFEK	S(3)	3.77586	0.000104491	3.98092
MPS2	YGL075C	KLTESPIK	T(3), S(5)	3.71989	0.00107412	2.96895
BCY1	YIL033C	EKTSTPPLPMHFNAQR	T(3), S(4)	3.62822	0.00140671	2.85179	x
GIS1	YDR096W	NPLNSGLAPLSPSTSNIPFLK	S(11)	3.61128	0.000133517	3.87446	x
KNS1	YLL019C	AVNLTIAHSTSPFSNPPAQIASLPQSNLK	S(9), T(10), S(11)	3.57588	0.00050153	3.2997	x
SHS1	YDL225W	STASTPPINLFR	S(1), T(2), S(4)	3.53003	0.0370004	1.43179
NUP2	YLR335W	PAFNLISNAGTEK	S(7)	3.48368	0.00597965	2.22332	x
YDR098C-B	YDR098C-B	RSSTPQISNIESTGSGGMHK	T(4)	3.35108	0.00775077	2.11066
PTK2	YJR059W	RPTSPSISGSGSGGNSPSSSAGAR	T(3)	3.35065	0.00643719	2.1913
TPS3	YMR261C	SVPDVDPAVVDVAK	S(1)	3.31627	0.0488983	1.31071
ARO4	YBR249C	SESPMFAANGMPK	S(1), S(3)	3.31611	0.00384633	2.41495
SAS4	YDR181C	SPFMSNVDDEIK	S(1)	3.25454	0.00741998	2.1296	x
SEC31	YDL195W	VATPLSGGVPPAPLPK	T(3)	3.24776	0.0367763	1.43443
BCY1	YIL033C	NIVLFPEPEESFSRPQSAQSQSR	S(11), S(13)	3.11803	0.0100487	1.99789	x
HXK2	YGL253W	GSMADVPK	S(2)	3.05636	0.00626529	2.20306	x
MDS3	YGL197W	RSSTPETENAFSATPR	S(3), T(4)	3.04374	0.0241548	1.617
ABP1	YCR088W	KEPVKTPSPAPAAK	T(6), S(8)	3.03788	0.00153225	2.81467
TSL1	YML100W	SATRSPSAFNR	S(5)	3.03618	0.00160699	2.79399
ISW1	YBR245C	SGTSTGSAGTPEPGSGEK	T(10)	3.00453	0.0442951	1.35364	x
GPH1	YPR160W	PPASTSTTNDMITEEPTSPHQIPR	T(17)	2.98457	0.0135019	1.86961
SWI5	YDR146C	FVISETPSPVLK	T(6), S(8)	2.94835	0.0048614	2.31324	x
YNL115C	YNL115C	SQYGSGSPTPTHR	S(5)	2.94022	0.00185931	2.73065
IGD1	YFR017C	STNYMDALNSR	S(1), T(2)	2.91151	1.51936e-05	4.81834
ATG26	YLR189C	PSISLVPDKPSEPETSPR	S(16)	2.91142	0.00264103	2.57823
TOP2	YNL088W	ENTPEQDDVATK	T(3)	2.89459	0.0165459	1.78131
HSP12	YFL014W	GVFQGVHDSAEK	S(9)	2.87425	0.000485378	3.31392
GIS1	YDR096W	ISSPLLSR	S(3)	2.85948	0.0214785	1.668
SFB2	YNL049C	ANSFTQLAQNQQFPGSGK	T(5)	2.85264	0.0117303	1.93069
QRI1	YDL103C	DQEELLSNLEQISSK	S(13), S(14)	2.82692	0.0289974	1.53764
MSC3	YLR219W	NAEESFPAASISEGVTTAK	S(12)	2.81291	0.0107721	1.9677
CYC8	YBR112C	ANSIPSVIGAQEPPQEASPAEEATK	S(6)	2.81045	0.0124366	1.9053	x
ADR1	YDR216W	LPESANNYTYSSGSPTR	Y(10)	2.7499	0.00349351	2.45674
CDC60	YPL160W	NFDNVPAEEEEIKEETPAEK	T(16)	2.72474	0.00156247	2.80619
SLA2	YNL243W	TPARTPTPTPPVVAEPAISPRPVSQR	T(1), T(5), T(7), T(9), S(19)	2.72284	0.00772887	2.11188
IGD1	YFR017C	VPHGSPPQLGTR	S(5)	2.69364	0.000124898	3.90345
CAB3	YKL088W	HSVSSGTSNSEDEVDSPSMEK	S(10)	2.68269	0.011881	1.92515
YPK9	YOR291W	RLTESEPLVLSSAEQSR	T(3)	2.66368	0.0411695	1.38542
GSY1	YFR015C	IARPLSVPGSPK	S(6), S(10)	2.65281	0.00200253	2.69842
INP53	YOR109W	EKSPTPQTSTASLSSVTK	S(3)	2.64954	0.00394463	2.40399
HBT1	YDL223C	SFSTTKPTEYNLPK	S(1)	2.64933	0.000174165	3.75904
TAT1	YBR069C	MDDSVSFIAK	S(4)	2.61338	0.0183448	1.73649
TOP2	YNL088W	ENTPEQDDVATKK	T(3)	2.59123	0.0153163	1.81485
YLR049C	YLR049C	NLSVDSLIQENK	S(3), S(6)	2.51161	0.016288	1.78813
EDE1	YBL047C	SLAVEELSGMGFTEEEAHNALEK	S(1)	2.48124	0.0371768	1.42973
SNF2	YOR290C	NSQTVSGTPITQTESK	T(8)	2.47778	0.00242299	2.61565	x
MRE11	YMR224C	TGSPDITQSHVDNESR	S(3)	2.42102	0.0263685	1.57891	x
FUN30	YAL019W	SGSHSNDEDDVVQVPETSSPTK	S(5)	2.41502	0.0173756	1.76006	x
BLM10	YFL007W	ARSATPTLQDQK	S(3), T(5)	2.4139	0.00247437	2.60653
PIG2	YIL045W	LSDDDSDIENDNDSDDAINR	S(6), S(14)	2.41205	0.00850812	2.07017
TAT1	YBR069C	EASPAQYSHSLHER	S(3), Y(7), S(8)	2.39868	0.00235821	2.62742
HXT5	YHR096C	PVSSYISHEGPPK	S(4), Y(5)	2.39575	0.0174006	1.75944
GLO3	YER122C	AISSDQLFGR	S(4)	2.36563	0.0387899	1.41128
YBL100W-B	YBL100W-B	SRTPHIINK	T(3)	2.35454	0.000657377	3.18219
YKR018C	YKR018C	ESTPATFITGGDAFNSVDIPYELTPEEQK	T(9), S(16)	2.31065	0.0078681	2.10413
COX20	YDR231C	SFQIAQLAK	S(1)	2.29136	0.0021888	2.65979
MSN4	YKL062W	SSSVTLSPTISHNNNNGK	S(1)	2.28896	0.0284758	1.54552	x
CAF120	YNL278W	SFTPSDFSNGNEEEHAVLQELNSLTQR	S(1), T(3)	2.28095	0.000512726	3.29011
NOT5	YPR072W	FDNSTLGTPTTHVSMK	T(8)	2.27595	0.0365597	1.437	x
REG1	YDR028C	RSDSGVHSPITDNSSVASSTTSR	S(4), S(8)	2.26498	0.00481744	2.31718	x
GCS1	YDL226C	LSATSQTAASATPGVAQSREGTPLENRR	S(18), T(22)	2.23973	0.00914311	2.03891
ADR1	YDR216W	FSTPELVPLDLK	T(3)	2.23383	0.00758994	2.11976	x
SBH1	YER087C-B	SSPTPPGGQR	T(4)	2.2181	0.00406108	2.39136
RNR1	YER070W	EASPAPTGSHSLTK	S(3)	2.2071	0.0306678	1.51332
MLP1	YKR095W	KQTPENEDLLK	T(3)	2.20278	0.0140122	1.85349	x
YNL011C	YNL011C	NSQLHFDK	S(2)	2.19607	0.00521479	2.28276
FYV8	YGR196C	AVNEDLDNLIEQISREMTPEIR	S(14), T(18)	2.18522	0.018775	1.72642
MRE11	YMR224C	TGSPDITQSHVDNESR	S(3)	2.18508	0.0342499	1.46534	x
LSP1	YPL004C	ALLELLDDSPVTPGEARPAYDGYEASR	T(12)	2.17282	0.0160012	1.79585
SUI3	YPL237W	AGLDNVDAESKEGTPSANSSIQQEVGLPYSELLSR	S(10), T(14)	2.15397	0.0200933	1.69695
HSP26	YBR072W	KIEVSSQESWGN	S(6), S(9)	2.14167	0.0156904	1.80437
GSY2	YLR258W	VARPLSVPGSPR	S(10)	2.12607	0.0241745	1.61664
CUE4	YML101C	PAPSVATNDPSPEPVPSAPEER	S(11)	2.11579	0.00285186	2.54487
YDR098C-B	YDR098C-B	SSTPQISNIESTGSGGMHK	T(3)	2.10915	0.0123749	1.90746
BLM10	YFL007W	ARSATPTLQDQK	S(3), T(5)	2.09333	0.00514398	2.2887
SPC110	YDR356W	NMEFTPVGFIK	T(5)	2.08448	0.0138942	1.85717
ROX1	YPR065W	TSLVSPK	S(5)	2.08448	0.0201159	1.69646	x
TAT1	YBR069C	EASPAQYSHSLHER	S(3), Y(7), S(10)	2.07987	0.00273903	2.5624
SUI3	YPL237W	EGTPSANSSIQQEVGLPYSELLSR	T(3)	2.07177	0.0337835	1.4713
TSR4	YOL022C	IEELPPSDTDDHSYSSK	S(7)	2.06022	0.00801424	2.09614
UBP3	YER151C	TSSPSPSPPAAK	S(7)	2.05912	0.00507045	2.29495
POL12	YBL035C	LHGPFSLSDSK	S(6), S(8)	2.05875	0.0219676	1.65822
YPR091C	YPR091C	NDDSADERESDNPILTSNPK	S(4)	2.04891	0.000307544	3.51209
SUI3	YPL237W	AGLDNVDAESK	S(10)	2.03347	0.00680806	2.16698
GIP2	YER054C	SVHFDQAAPVK	S(1)	2.02365	0.0144026	1.84156
EIS1	YMR031C	SLISAVEDRDIHNIGK	S(1), S(4)	2.02061	0.00579066	2.23727
EIS1	YMR031C	SLISAVEDRDIHNIGK	S(1), S(4)	2.01736	0.00860422	2.06529
SMY2	YBR172C	SNTPLLGGR	T(3)	2.01657	0.0243561	1.61339
VTS1	YOR359W	SAEPHVNSSPNLIPVQK	S(1), S(8), S(9)	2.01647	0.0120425	1.91928	x
BLM10	YFL007W	SATPTLQDQK	S(1), T(3)	2.01267	0.0249145	1.60355
TOM71	YHR117W	QSEAFAGQNEDEADLKDDGSVVSGSNK	S(20)	2.00163	0.00719197	2.14315
Below are peptides which show increased phosphorylation in mec1-S1991A vs wt on HU
PMD1	YER132C	DSHNSIGSIAFPSNSGVQNIR	S(2)	-2.06064	0.0429924	1.36661
CDC25	YLR310C	NEFNEAGPSSLNSLSAPDLTQNIQSR	S(10), S(13), S(15)	-2.09267	0.0170875	1.76732
PMD1	YER132C	DSHNSIGSIAFPSNSGVQNIR	S(5), S(8)	-2.13017	0.0108209	1.96574
JSN1	YJR091C	GSSDSFNLPHQISR	S(2), S(3), S(5)	-2.13649	0.0406258	1.3912
CNM67	YNL225C	NTSYQESPGLQERPK	T(2), S(3)	-2.15062	0.00949128	2.02268
OSH6	YKR003W	KLTVGSDSHRLSK	T(3)	-2.17523	0.000331849	3.47906
SWI5	YDR146C	VSSATSNSANITPNNLR	T(12)	-2.17718	0.0499428	1.30153
YDR098C-B	YDR098C-B	KRSSTPQISNIESTGSGGMHK	S(3)	-2.17723	0.0480894	1.31795
SER3	YER081W	TSIDINNLQNTFQQAMNMSGSPGAVCTSPTQSFMNTVPQR	S(21)	-2.24225	0.0167442	1.77614
ECM16	YMR128W	KHGKEDEMDFDTTSEDDDEEEDQEEEDK	T(12), T(13), S(14)	-2.24815	0.0429019	1.36752
SER3	YER081W	TSIDINNLQNTFQQAMNMSGSPGAVCTSPTQSFMNTVPQR	T(11)	-2.27168	0.0171343	1.76613
HYP2	YEL034W	SDEEHTFETADAGSSATYPMQCSALRK	T(9)	-2.29352	0.0325732	1.48714
ATR1	YML116W	GNQSLVVLTESK	S(4), S(11)	-2.38693	0.00213775	2.67004
SDA1	YGR245C	EENFEENSEDEDGFDLDALR	S(8)	-2.3951	0.0280076	1.55272
YDR098C-B	YDR098C-B	KRSSTPQISNIESTGSGGMHK	S(3), S(4)	-2.53163	0.0409395	1.38786
PRM5	YIL117C	NSLFISPTGDILYK	S(6)	-2.66925	0.00800894	2.09643
PDR12	YPL058C	HLSNILSNEEGIER	S(3), S(7)	-2.67551	0.0177398	1.75105
HYP2	YEL034W	SDEEHTFETADAGSSATYPMQCSALR	S(1)	-2.98415	0.0130432	1.88461
YAR010C	YAR010C	MESQQLSQHSPISHGSACASVTSK	S(7), S(13), S(16)	-3.00979	0.0260189	1.58471
PHO84	YML123C	KIHDTSDEDMAINGLER	T(5), S(6)	-3.01763	0.0488817	1.31085
SER3	YER081W	TSIDINNLQNTFQQAMNMSGSPGAVCTSPTQSFMNTVPQR	T(1), S(2), T(11)	-3.2323	0.0351202	1.45444
SER3	YER081W	TSIDINNLQNTFQQAMNMSGSPGAVCTSPTQSFMNTVPQR	T(11)	-4.39962	0.0174198	1.75896
CDC25	YLR310C	ASSAASGSVFTPFNRPSHNR	S(3), S(6)	-4.52029	0.00493153	2.30702
HXT2	YMR011W	VESGSQQTSIHSTPIVQK	S(5)	-4.73406	0.0200455	1.69798
ALE1	YOR175C	KMSFSGYSPK	S(3)	-8.28387	0.00545036	2.26358

## Sheet: Mec1A-dep async only
ORF (SGD)	Gene	Phosphopeptide sequence	Phosphorylation site (aa position)	Ratio in phosphopeptide abundance (log2) WT/ mec1-S1991A (async)	T-test (p-value)
GPH1	YPR160W	PPASTSTTNDMITEEPTSPHQIPR	S(18)	9.5067	0.0164197
UIP4	YPL186C	EVDEHSNENNVATLNNEEDGGSAGEEK	S(22)	7.25691	0.000920073
GPH1	YPR160W	RLTGFLPQEIK	T(3)	6.18973	0.000402271
YPT7	YML001W	SLGDIPLFLTSAK	S(1)	5.65896	0.0145718
DCS2	YOR173W	HDGIATSPEK	T(6)	5.65879	0.0116681
BCY1	YIL033C	TSTPPLPMHFNAQR	T(1), S(2)	5.17539	0.0242625
KNS1	YLL019C	AVNLTIAHSTSPFSNPPAQIASLPQSNLK	S(9), T(10), S(11)	4.84042	0.000751777
MPS2	YGL075C	KLTESPIK	T(3), S(5)	4.73258	0.0172293
HXT5	YHR096C	PVSSYISHEGPPKDELEELQK	S(4), Y(5), S(7)	4.6784	0.00515756
NVJ1	YHR195W	ESTAEPDSLSR	T(3)	4.56261	0.0150394
BOI2	YER114C	NTMSDIDNALLEFK	T(2)	4.40713	0.0119759
HOS4	YIL112W	TQSPILASR	T(1), S(3)	4.38025	0.0124798
HSP12	YFL014W	ASEALKPDSQK	S(9)	4.35882	9.17027e-05
GSY1	YFR015C	IARPLSVPGSPK	S(6), S(10)	4.27625	0.000459467
GCS1	YDL226C	LSATSQTAASATPGVAQSREGTPLENR	S(18)	4.22962	0.0189991
PFK2	YMR205C	TTDTYPSLPK	T(1)	4.20782	0.0168323
DOT6	YER088C	DVSPDPIFSPDPADDSSNTSDAGSR	S(3)	4.08821	5.36635e-06
TSL1	YML100W	SATRSPSAFNR	S(1), T(3)	3.98879	0.000213375
ADR1	YDR216W	FSTPELVPLDLK	T(3)	3.95939	0.0371066
FYV8	YGR196C	AVNEDLDNLIEQISREMTPEIR	S(14), T(18)	3.82567	0.0140817
AMS1	YGL156W	SSEDIIYDPQFK	S(2)	3.81255	0.0247491
QRI1	YDL103C	DQEELLSNLEQISSK	S(13), S(14)	3.77491	0.00671351
GIS1	YDR096W	ISSPLLSR	S(3)	3.6477	0.0280255
GIP2	YER054C	SLPTTPGIR	S(1)	3.64273	0.000101226
TSL1	YML100W	SATRSPSAFNR	S(5)	3.62292	0.0410813
CIN5	YOR028C	KNSATTNLPSEER	S(3)	3.56555	0.0159669
SSE2	YBR169C	ARAASDDSDDNNDENMDLD	S(5), S(8)	3.49555	0.0201668
GPH1	YPR160W	PPASTSTTNDMITEEPTSPHQIPR	T(17)	3.47137	0.000261345
TPM1	YNL079C	ELDEIAASLENL	S(8)	3.46478	0.00064343
MLP1	YKR095W	KQTPENEDLLK	T(3)	3.38737	0.00631815
SLD3	YGL113W	AQLQSIIESPLNFK	S(5), S(9)	3.38212	0.00230032
GCS1	YDL226C	LSATSQTAASATPGVAQSREGTPLENR	S(18), T(22)	3.35883	0.00361123
GPD1	YDL022W	RSSSSVSLK	S(7)	3.29808	0.00171464
CAB3	YKL088W	HSVSSGTSNSEDEVDSPSMEK	S(10)	3.29526	0.0294253
HSP12	YFL014W	GVFQGVHDSAEK	S(9)	3.29263	0.00302544
TSL1	YML100W	SATRSPSAFNR	S(5)	3.27913	0.0318282
ISW1	YBR245C	SGTSTGSAGTPEPGSGEK	T(10)	3.19167	0.0260815
DCS1	YLR270W	SQLPTDFASLIK	S(1)	3.16797	2.68234e-05
SUI3	YPL237W	EGTPSANSSIQQEVGLPYSELLSR	T(3)	3.14512	0.00297483
RPI1	YIL119C	PLHNMSTSDSENFMQQH	S(10)	3.12746	0.0169883
GIS1	YDR096W	SPISSFVNDYR	S(1)	3.0981	0.00361764
YLR177W	YLR177W	RNTQPVLNLHPAAAPTNDAGLAVVDGK	T(3)	3.09668	0.00178719
UIP4	YPL186C	GNVTFPSPK	S(7)	3.09505	0.00115719
BCY1	YIL033C	EKTSTPPLPMHFNAQR	T(3), S(4)	3.08088	0.00289219
PCT1	YGR202C	LIREASPATEFANEFTGENSTAK	S(6)	3.07588	0.0496672
TOP2	YNL088W	ENTPEQDDVATKK	T(3)	3.04292	0.0254844
HXT5	YHR096C	PVSSYISHEGPPKDELEELQK	Y(5)	3.04149	0.0120703
BNI4	YNL233W	EDPKPSPPSSK	S(6), S(9), S(10)	3.0347	0.00146026
NUP53	YMR153W	TTPNTASSEASAGSK	T(1), T(2)	3.03137	0.044192
YAK1	YJL141C	SSLVVPPAR	S(1)	2.96726	0.0201351
YER079W	YER079W	SMSPSNIASGEDR	S(3)	2.96411	0.00727895
RET2	YFR051C	AGAAPRPSAISSASSGTPPPPEEDVPENNGILISIK	T(17)	2.95527	0.00213464
ADR1	YDR216W	LPESANNYTYSSGSPTR	Y(10)	2.93344	0.00146529
EIS1	YMR031C	SLISAVEDRDIHNIGK	S(1), S(4)	2.88405	0.0454752
YMR144W	YMR144W	VLNQHAISDTSQIDSFSSSVK	S(15)	2.85057	0.0144285
CUE4	YML101C	PAPSVATNDPSPEPVPSAPEER	S(11)	2.83891	2.27384e-05
YKR018C	YKR018C	ESTPATFITGGDAFNSVDIPYELTPEEQK	T(9), S(16)	2.82354	1.16973e-05
IGD1	YFR017C	RSSGPMDFQNTIHNMQYR	S(3)	2.81585	0.000640086
TPS3	YMR261C	SVPDVDPAVVDVAK	S(1)	2.78713	0.00077817
GSY2	YLR258W	VARPLSVPGSPR	S(10)	2.64106	0.0348646
SLA2	YNL243W	TPARTPTPTPPVVAEPAISPRPVSQR	T(1), T(5), T(7), T(9), S(19)	2.60732	0.0116528
VTS1	YOR359W	SAEPHVNSSPNLIPVQK	S(1), S(8), S(9)	2.55576	0.00120338
ARO4	YBR249C	SESPMFAANGMPK	S(1), S(3)	2.507	0.00494465
IGD1	YFR017C	VPHGSPPQLGTR	S(5)	2.48561	0.00648879
VTS1	YOR359W	SAEPHVNSSPNLIPVQK	S(1), S(9)	2.45173	0.00249632
BNA7	YDR428C	AISPDITLFNK	S(3)	2.44557	0.000982718
TOP2	YNL088W	ENTPEQDDVATK	T(3)	2.40925	0.00699666
SSD1	YDR293C	TRNNEYSPGINSNWR	T(1)	2.40303	0.00317018
SUI3	YPL237W	EGTPSANSSIQQEVGLPYSELLSR	T(3)	2.39644	0.00349602
SEC16	YPL085W	SNSNVPSLFADFPAPPK	S(1)	2.38849	0.0298661
INP53	YOR109W	EKSPTPQTSTASLSSVTK	S(3)	2.36858	0.0118173
MDS3	YGL197W	RSSTPETENAFSATPR	S(3), T(4)	2.34503	1.43582e-06
NOC2	YOR206W	DMSVETFFEK	S(3)	2.32616	0.00139385
SMY2	YBR172C	HPLSRTSSLIDSIGIQR	S(7), S(8)	2.31734	0.00949233
GPD1	YDL022W	RSSSSVSLK	S(7)	2.30955	0.00576178
EIS1	YMR031C	SLISAVEDRDIHNIGK	S(1), S(4)	2.26367	0.00842045
TAF2	YCR042C	EKEDTPEHDEEEEGKPAR	T(5)	2.25955	0.0328501
BCY1	YIL033C	NIVLFPEPEESFSRPQSAQSQSR	S(11), S(13)	2.23464	0.0118967
MMS4	YBR098W	SQIVDFVEDK	S(1)	2.22008	0.00272984
CDC60	YPL160W	NFDNVPAEEEEIKEETPAEK	T(16)	2.20705	0.0188818
SBH1	YER087C-B	SSPTPPGGQR	T(4)	2.193	0.0114386
TDA11	YHR159W	AFSPVYQNIPLESR	S(3)	2.18667	0.0305933
RTF1	YGL244W	KEDSNNFDSK	S(4)	2.16493	0.0368379
SUI3	YPL237W	AGLDNVDAESK	S(10)	2.15349	0.000280386
MSC3	YLR219W	NAEESFPAASISEGVTTAK	S(12)	2.14756	0.0272577
HXT5	YHR096C	PVSSYISHEGPPK	S(4), Y(5)	2.14236	0.00538274
PLM2	YDR501W	ELSSTTAIVSPAQK	S(10)	2.12473	0.0148684
ASG1	YIL130W	EYTLIVNDSSSPIQPVLSSNSK	S(11)	2.12418	0.0166071
BLM10	YFL007W	ARSATPTLQDQK	S(3), T(5)	2.1226	0.0188038
TAT1	YBR069C	MDDSVSFIAK	S(4)	2.11511	0.0108972
HSP12	YFL014W	DNAEGQGESLADQAR	S(9)	2.07781	0.0129583
FUN30	YAL019W	AVVEGFDETSAEPTPAPAPAPVER	T(9), S(10)	2.0713	0.0333648
UBP3	YER151C	TSSPSPSPPAAK	S(7)	2.04827	0.0004329
SDS24	YBR214W	SSSSTSLNSHSPLMTAMEDPPSPR	S(22)	2.04604	0.000271102
TAT1	YBR069C	EASPAQYSHSLHER	S(3), Y(7), S(8)	2.03848	0.00225157
CYC8	YBR112C	SEVSNQSPAVVESNTNNTSQEEK	S(4), S(7)	2.02544	0.0200932
RNR1	YER070W	EASPAPTGSHSLTK	S(3)	2.00098	0.020174
Below are peptides which show increased phosphorylation in mec1-S1991A vs wt in asynchronous cultures
RRP14	YKL082C	RLESEQEQDQDEIASDSDMEDIDSDLENNSKK	S(15), S(17), S(24)	-2.02708	0.000720324
PHO84	YML123C	ASTAVESLDNHPPK	S(2), S(7)	-2.06965	0.0026153
YJR056C	YJR056C	LDSDSEVDIR	S(3), S(5)	-2.11862	0.0233694
PTR2	YKR093W	LNHPSQGSDDAQDEK	S(8)	-2.12457	0.00385356
YDR098C-B	YDR098C-B	KRSSTPQISNIESTGSGGMHK	S(3)	-2.14302	0.00277867
SAS10	YDL153C	QASELPSSFDVNEGDGSESEETANIEAFNEK	S(17), T(22)	-2.15703	0.00200908
SPL2	YHR136C	RTSQSQSLSGSTFK	S(5)	-2.15949	0.00118476
YBR012W-A	YBR012W-A	IQEYDKASTK	S(8)	-2.16615	0.0130688
TRA1	YHR099W	SIQFNLPIAIPLSPQVR	S(1)	-2.17053	0.0102345
VTC3	YPL019C	LSKISVPDGK	S(5)	-2.17661	0.00219208
FRE4	YNR060W	APSSLSNSEK	S(6)	-2.25997	0.0230529
CDC25	YLR310C	ASSAASGSVFTPFNRPSHNR	S(3), S(6)	-2.45787	0.00205201
ECM21	YBL101C	RPSVIGFLSGHK	S(3)	-2.57791	0.0180383
PDR12	YPL058C	HLSNILSNEEGIER	S(3), S(7)	-2.80532	6.99741e-05
CRP1	YHR146W	NNKKSNESLDDNEEEDGVTGTTTEDVTGTSR	S(5), S(8)	-2.81201	0.023661
ENP2	YGR145W	SRRHDNSSDEEGIDENGNKK	S(7), S(8)	-2.81626	0.0469951
DFG16	YOR030W	EGSTVRPGADK	S(3), T(4)	-3.27451	0.0191954
FRE4	YNR060W	QELASAEKISSNEVK	S(10), S(11)	-3.36693	0.000557247
PHO84	YML123C	IHDTSDEDMAINGLER	S(5)	-3.38268	0.0477928
PHO84	YML123C	KIHDTSDEDMAINGLER	T(5), S(6)	-3.58961	0.000461425
PHO84	YML123C	ASTAVESLDNHPPK	S(2), T(3), S(7)	-3.79088	0.00477066
CDC25	YLR310C	ASSAASGSVFTPFNRPSHNR	S(2), S(3), S(6), S(8)	-4.18313	0.0114186
POB3	YML069W	EESSNEVVPKK	S(4)	-5.35055	0.0337089
RSN1	YMR266W	GSGSIEAMVK	S(2)	-7.17858	0.0194393
ALE1	YOR175C	KMSFSGYSPK	S(3)	-8.38708	0.000378853
ALE1	YOR175C	MSFSGYSPK	S(2)	-9.37487	0.000468936

## Sheet: Mec1A-dependent
ORF (SGD)	Gene	Phosphopeptide sequence	Phosphorylation site (aa position)	Ratio in phosphopeptide abundance (log2) wt/mec1-S1991A		T-test p-value ; wt/mec1-S1991A
				async	HU	async	HU		No GO enrichement
YIL033C	BCY1	TSTPPLPMHFNAQR	T(1), S(2)	5.17539	10.446	0.0242625	0.00346589		Mec1-S1991P dependent both in untreated and HU treated conditions, > 2 Log2 FC and p-value <0.05
YFL014W	HSP12	ASEALKPDSQK	S(9)	4.35882	9.36356	9.17027e-05	0.00835715
YNL233W	BNI4	EDPKPSPPSSK	S(6), S(9), S(10)	3.0347	6.48263	0.00146026	0.00208764
YML100W	TSL1	SATRSPSAFNR	S(1), T(3)	3.98879	6.46592	0.000213375	0.002862
YML100W	TSL1	SATRSPSAFNR	S(5)	3.27913	6.13249	0.0318282	0.000269874
YPL186C	UIP4	EVDEHSNENNVATLNNEEDGGSAGEEK	S(22)	7.25691	5.97909	0.000920073	0.000244452
YGL156W	AMS1	SSEDIIYDPQFK	S(2)	3.81255	5.55351	0.0247491	0.00117738
YOR173W	DCS2	HDGIATSPEK	T(6)	5.65879	5.50104	0.0116681	0.00225722
YHR096C	HXT5	PVSSYISHEGPPKDELEELQK	S(4), Y(5), S(7)	4.6784	5.24315	0.00515756	0.00249061
YPR160W	GPH1	PPASTSTTNDMITEEPTSPHQIPR	S(18)	9.5067	5.23682	0.0164197	0.025694
YOR028C	CIN5	KNSATTNLPSEER	S(3)	3.56555	5.10712	0.0159669	0.00144766
YDL226C	GCS1	LSATSQTAASATPGVAQSREGTPLENR	S(18)	4.22962	4.87685	0.0189991	0.000347687
YIL119C	RPI1	PLHNMSTSDSENFMQQH	S(10)	3.12746	4.81072	0.0169883	0.0177
YER079W	YER079W	SMSPSNIASGEDR	S(3)	2.96411	4.69812	0.00727895	0.0322772
YER088C	DOT6	DVSPDPIFSPDPADDSSNTSDAGSR	S(3)	4.08821	4.53232	5.36635e-06	0.000208303
YHR195W	NVJ1	ESTAEPDSLSR	T(3)	4.56261	4.46184	0.0150394	0.00608101
YDL226C	GCS1	LSATSQTAASATPGVAQSREGTPLENR	S(18), T(22)	3.35883	4.36868	0.00361123	0.0188882
YIL112W	HOS4	TQSPILASR	T(1), S(3)	4.38025	4.26959	0.0124798	0.0227838
YFR017C	IGD1	RSSGPMDFQNTIHNMQYR	S(3)	2.81585	4.24745	0.000640086	0.00954538
YPL186C	UIP4	GNVTFPSPK	S(7)	3.09505	4.18475	0.00115719	4.59258e-05
YPR160W	GPH1	RLTGFLPQEIK	T(3)	6.18973	3.97788	0.000402271	0.0265312
YFL014W	HSP12	DNAEGQGESLADQAR	S(9)	2.07781	3.85592	0.0129583	9.03494e-05
YOR206W	NOC2	DMSVETFFEK	S(3)	2.32616	3.77586	0.00139385	0.000104491
YGL075C	MPS2	KLTESPIK	T(3), S(5)	4.73258	3.71989	0.0172293	0.00107412
YIL033C	BCY1	EKTSTPPLPMHFNAQR	T(3), S(4)	3.08088	3.62822	0.00289219	0.00140671
YLL019C	KNS1	AVNLTIAHSTSPFSNPPAQIASLPQSNLK	S(9), T(10), S(11)	4.84042	3.57588	0.000751777	0.00050153
YMR261C	TPS3	SVPDVDPAVVDVAK	S(1)	2.78713	3.31627	0.00077817	0.0488983
YBR249C	ARO4	SESPMFAANGMPK	S(1), S(3)	2.507	3.31611	0.00494465	0.00384633
YIL033C	BCY1	NIVLFPEPEESFSRPQSAQSQSR	S(11), S(13)	2.23464	3.11803	0.0118967	0.0100487
YGL197W	MDS3	RSSTPETENAFSATPR	S(3), T(4)	2.34503	3.04374	1.43582e-06	0.0241548
YML100W	TSL1	SATRSPSAFNR	S(5)	3.62292	3.03618	0.0410813	0.00160699
YBR245C	ISW1	SGTSTGSAGTPEPGSGEK	T(10)	3.19167	3.00453	0.0260815	0.0442951
YPR160W	GPH1	PPASTSTTNDMITEEPTSPHQIPR	T(17)	3.47137	2.98457	0.000261345	0.0135019
YNL088W	TOP2	ENTPEQDDVATK	T(3)	2.40925	2.89459	0.00699666	0.0165459
YFL014W	HSP12	GVFQGVHDSAEK	S(9)	3.29263	2.87425	0.00302544	0.000485378
YDR096W	GIS1	ISSPLLSR	S(3)	3.6477	2.85948	0.0280255	0.0214785
YDL103C	QRI1	DQEELLSNLEQISSK	S(13), S(14)	3.77491	2.82692	0.00671351	0.0289974
YLR219W	MSC3	NAEESFPAASISEGVTTAK	S(12)	2.14756	2.81291	0.0272577	0.0107721
YDR216W	ADR1	LPESANNYTYSSGSPTR	Y(10)	2.93344	2.7499	0.00146529	0.00349351
YPL160W	CDC60	NFDNVPAEEEEIKEETPAEK	T(16)	2.20705	2.72474	0.0188818	0.00156247
YNL243W	SLA2	TPARTPTPTPPVVAEPAISPRPVSQR	T(1), T(5), T(7), T(9), S(19)	2.60732	2.72284	0.0116528	0.00772887
YFR017C	IGD1	VPHGSPPQLGTR	S(5)	2.48561	2.69364	0.00648879	0.000124898
YKL088W	CAB3	HSVSSGTSNSEDEVDSPSMEK	S(10)	3.29526	2.68269	0.0294253	0.011881
YFR015C	GSY1	IARPLSVPGSPK	S(6), S(10)	4.27625	2.65281	0.000459467	0.00200253
YOR109W	INP53	EKSPTPQTSTASLSSVTK	S(3)	2.36858	2.64954	0.0118173	0.00394463
YBR069C	TAT1	MDDSVSFIAK	S(4)	2.11511	2.61338	0.0108972	0.0183448
YNL088W	TOP2	ENTPEQDDVATKK	T(3)	3.04292	2.59123	0.0254844	0.0153163
YFL007W	BLM10	ARSATPTLQDQK	S(3), T(5)	2.1226	2.4139	0.0188038	0.00247437
YBR069C	TAT1	EASPAQYSHSLHER	S(3), Y(7), S(8)	2.03848	2.39868	0.00225157	0.00235821
YHR096C	HXT5	PVSSYISHEGPPK	S(4), Y(5)	2.14236	2.39575	0.00538274	0.0174006
YKR018C	YKR018C	ESTPATFITGGDAFNSVDIPYELTPEEQK	T(9), S(16)	2.82354	2.31065	1.16973e-05	0.0078681
YDR216W	ADR1	FSTPELVPLDLK	T(3)	3.95939	2.23383	0.0371066	0.00758994
YER087C-B	SBH1	SSPTPPGGQR	T(4)	2.193	2.2181	0.0114386	0.00406108
YER070W	RNR1	EASPAPTGSHSLTK	S(3)	2.00098	2.2071	0.020174	0.0306678
YKR095W	MLP1	KQTPENEDLLK	T(3)	3.38737	2.20278	0.00631815	0.0140122
YGR196C	FYV8	AVNEDLDNLIEQISREMTPEIR	S(14), T(18)	3.82567	2.18522	0.0140817	0.018775
YLR258W	GSY2	VARPLSVPGSPR	S(10)	2.64106	2.12607	0.0348646	0.0241745
YML101C	CUE4	PAPSVATNDPSPEPVPSAPEER	S(11)	2.83891	2.11579	2.27384e-05	0.00285186
YPL237W	SUI3	EGTPSANSSIQQEVGLPYSELLSR	T(3)	3.14512	2.07177	0.00297483	0.0337835
YER151C	UBP3	TSSPSPSPPAAK	S(7)	2.04827	2.05912	0.0004329	0.00507045
YPL237W	SUI3	AGLDNVDAESK	S(10)	2.15349	2.03347	0.000280386	0.00680806
YMR031C	EIS1	SLISAVEDRDIHNIGK	S(1), S(4)	2.26367	2.02061	0.00842045	0.00579066
YMR031C	EIS1	SLISAVEDRDIHNIGK	S(1), S(4)	2.88405	2.01736	0.0454752	0.00860422
YOR359W	VTS1	SAEPHVNSSPNLIPVQK	S(1), S(8), S(9)	2.55576	2.01647	0.00120338	0.0120425
