# Supplementary material for: A regulatory phosphorylation site on Mec1 controls chromatin occupancy of RNA polymerases during replication stress
Source: EMBO J. 2021 Sep 27;40(21):e108439. doi: 10.15252/embj.2021108439 (PMC8561635; doi:10.15252/embj.2021108439)
Supplement: Supplementary file 9 — Dataset EV5 [file EMBJ-40-e108439-s007.xlsx]

## Sheet: Dataset EV5 Legend
Dataset EV5. Gene Ontology analyses on phosphoproteome data corresponding to Main Figure 1C and D and Figure 7C.
The table shows GO term analysis for proteins found in wild-type cells differentially phosphorylated in 0.2 M hydroxyurea compared to exponentially growing culture. HU increased (Log2 FC>2) and decreased (Log2 FC<2) are shown in a separate workbook. GO is shown for proteins that have a p-value <0.1.

## Sheet: Log2 FC>2 & p-val HU
GO_term	P value	# genes in cluster	# genes analyzed	Cluster frequency	Gene(s) annotated to the term	GOID
regulation of biological process	5.56891e-09	94	170	55.2941	YAL019W,YAL024C,YAL041W,YAR002W,YBL054W,YBR009C,YBR059C,YBR098W,YBR112C,YBR215W,YBR275C,YCL061C,YCR065W,YDL056W,YDL089W,YDL101C,YDL207W,YDL223C,YDR052C,YDR113C,YDR170C,YDR171W,YDR207C,YDR432W,YDR507C,YEL019C,YER016W,YER169W,YGL043W,YGL073W,YGL133W,YGL227W,YGL244W,YGR002C,YGR270W,YGR271C-A,YHL023C,YHR086W,YHR154W,YHR206W,YIL033C,YIL063C,YIL066C,YIL106W,YIL115C,YIL130W,YIR002C,YIR003W,YJL005W,YJL07…	GO:0050789
regulation of cellular process	3.39591e-08	89	170	52.3529	YAL019W,YAL024C,YAL041W,YAR002W,YBL054W,YBR009C,YBR059C,YBR098W,YBR112C,YBR215W,YBR275C,YCL061C,YCR065W,YDL056W,YDL089W,YDL101C,YDL207W,YDR052C,YDR113C,YDR170C,YDR171W,YDR207C,YDR432W,YDR507C,YEL019C,YER016W,YER169W,YGL043W,YGL073W,YGL133W,YGL227W,YGL244W,YGR002C,YGR270W,YGR271C-A,YHL023C,YHR086W,YHR154W,YHR206W,YIL033C,YIL063C,YIL066C,YIL106W,YIL115C,YIL130W,YIR002C,YIR003W,YJL005W,YJL076W,YJL09…	GO:0050794
biological regulation	6.273e-08	104	170	61.1765	YAL019W,YAL024C,YAL041W,YAR002W,YBL054W,YBL067C,YBR009C,YBR059C,YBR098W,YBR112C,YBR169C,YBR215W,YBR275C,YCL061C,YCR065W,YDL022W,YDL056W,YDL089W,YDL101C,YDL207W,YDL223C,YDR011W,YDR052C,YDR113C,YDR170C,YDR171W,YDR207C,YDR214W,YDR432W,YDR507C,YEL019C,YER016W,YER122C,YER169W,YGL043W,YGL073W,YGL133W,YGL227W,YGL244W,YGR002C,YGR270W,YGR271C-A,YHL023C,YHR086W,YHR154W,YHR206W,YIL033C,YIL063C,YIL066C,YIL10…	GO:0065007
regulation of nucleobase-containing compound metabolic process	2.05914e-07	54	170	31.7647	YAL019W,YAR002W,YBL054W,YBR009C,YBR098W,YBR112C,YBR215W,YBR275C,YCL061C,YCR065W,YDL056W,YDR052C,YDR207C,YDR432W,YER169W,YGL043W,YGL073W,YGL133W,YGL244W,YGR002C,YGR270W,YHR086W,YHR154W,YHR206W,YIL033C,YIL063C,YIL115C,YIL130W,YIR002C,YJL076W,YJL092W,YJL168C,YJR060W,YKR095W,YLR176C,YLR182W,YLR270W,YLR335W,YLR399C,YML007W,YML069W,YMR075W,YMR179W,YMR219W,YNR009W,YOL004W,YOL006C,YOL051W,YOR028C,YOR290C…	GO:0019219
negative regulation of cellular process	3.20892e-07	51	170	30	YAL019W,YAR002W,YBR009C,YBR059C,YBR098W,YBR112C,YBR275C,YCL061C,YDL101C,YDR052C,YDR113C,YDR207C,YDR432W,YDR507C,YEL019C,YER016W,YER169W,YGL043W,YGL073W,YGL133W,YGL227W,YGL244W,YGR002C,YGR270W,YHL023C,YHR154W,YIL033C,YIL063C,YIL115C,YIR002C,YIR003W,YJL076W,YJL092W,YJL168C,YJR060W,YJR089W,YKL204W,YLR176C,YLR335W,YLR399C,YLR429W,YMR075W,YMR179W,YMR219W,YNR009W,YOL004W,YOL006C,YOL051W,YOR033C,YPL153C…	GO:0048523
DNA metabolic process	5.27288e-07	43	170	25.2941	YAL019W,YAR002W,YBL005W-B,YBL100W-B,YBR098W,YBR275C,YCL061C,YDL003W,YDL089W,YDL101C,YDL102W,YDR052C,YDR113C,YDR489W,YEL019C,YER148W,YGL113W,YGL244W,YGR002C,YGR258C,YHR154W,YIR002C,YJL092W,YJL168C,YKL054C,YKR095W,YLL036C,YLR182W,YLR227W-B,YLR399C,YML023C,YML034W,YML069W,YMR075W,YMR186W,YNL102W,YOL004W,YOL006C,YOR033C,YOR290C,YPL046C,YPL153C,YPR175W	GO:0006259
nucleic acid metabolic process	8.28905e-07	90	170	52.9412	YAL019W,YAR002W,YBL005W-B,YBL054W,YBL100W-B,YBR009C,YBR098W,YBR112C,YBR215W,YBR247C,YBR275C,YCL061C,YCR065W,YDL003W,YDL056W,YDL089W,YDL101C,YDL102W,YDL207W,YDR052C,YDR113C,YDR207C,YDR432W,YDR489W,YEL019C,YER002W,YER063W,YER148W,YER169W,YGL043W,YGL073W,YGL113W,YGL133W,YGL244W,YGR002C,YGR129W,YGR159C,YGR258C,YGR270W,YGR271C-A,YHR086W,YHR154W,YHR206W,YIL033C,YIL063C,YIL115C,YIL130W,YIR002C,YJL092W,Y…	GO:0090304
negative regulation of biological process	8.35475e-07	55	170	32.3529	YAL019W,YAR002W,YBR009C,YBR059C,YBR098W,YBR112C,YBR275C,YCL061C,YDL101C,YDR052C,YDR113C,YDR207C,YDR432W,YDR507C,YEL019C,YER016W,YER169W,YGL043W,YGL073W,YGL133W,YGL227W,YGL244W,YGR002C,YGR270W,YHL023C,YHR154W,YIL033C,YIL063C,YIL115C,YIR002C,YIR003W,YJL076W,YJL092W,YJL168C,YJR060W,YJR089W,YKL204W,YKR095W,YKR096W,YLR176C,YLR270W,YLR335W,YLR399C,YLR429W,YMR075W,YMR179W,YMR219W,YNR009W,YOL004W,YOL006C…	GO:0048519
cellular response to DNA damage stimulus	1.10522e-06	34	170	20	YAL019W,YAR002W,YBR098W,YBR112C,YBR275C,YCL061C,YDL003W,YDL101C,YDL102W,YDR113C,YDR489W,YDR501W,YEL019C,YGL113W,YGL244W,YGR002C,YGR258C,YHR154W,YIR002C,YJL092W,YKL054C,YKR095W,YLL036C,YLR183C,YLR399C,YML023C,YML069W,YNL102W,YOL004W,YOR033C,YOR290C,YPL046C,YPL153C,YPR175W	GO:0006974
negative regulation of nucleobase-containing compound metabolic process	1.74096e-06	32	170	18.8235	YAL019W,YAR002W,YBR009C,YBR112C,YBR275C,YCL061C,YDR207C,YDR432W,YER169W,YGL043W,YGL133W,YGL244W,YGR002C,YGR270W,YIL063C,YIL115C,YIR002C,YJL076W,YJL092W,YJL168C,YJR060W,YLR176C,YLR335W,YLR399C,YMR075W,YMR179W,YMR219W,YNR009W,YOL004W,YOL006C,YOL051W,YPR175W	GO:0045934
negative regulation of transcription, DNA-templated	2.18157e-06	30	170	17.6471	YAL019W,YAR002W,YBR009C,YBR112C,YBR275C,YCL061C,YDR207C,YDR432W,YER169W,YGL043W,YGL133W,YGL244W,YGR002C,YGR270W,YIL063C,YIL115C,YJL076W,YJL168C,YJR060W,YLR176C,YLR335W,YLR399C,YMR075W,YMR179W,YMR219W,YNR009W,YOL004W,YOL006C,YOL051W,YPR175W	GO:0045892
negative regulation of RNA biosynthetic process	2.18157e-06	30	170	17.6471	YAL019W,YAR002W,YBR009C,YBR112C,YBR275C,YCL061C,YDR207C,YDR432W,YER169W,YGL043W,YGL133W,YGL244W,YGR002C,YGR270W,YIL063C,YIL115C,YJL076W,YJL168C,YJR060W,YLR176C,YLR335W,YLR399C,YMR075W,YMR179W,YMR219W,YNR009W,YOL004W,YOL006C,YOL051W,YPR175W	GO:1902679
negative regulation of nucleic acid-templated transcription	2.18157e-06	30	170	17.6471	YAL019W,YAR002W,YBR009C,YBR112C,YBR275C,YCL061C,YDR207C,YDR432W,YER169W,YGL043W,YGL133W,YGL244W,YGR002C,YGR270W,YIL063C,YIL115C,YJL076W,YJL168C,YJR060W,YLR176C,YLR335W,YLR399C,YMR075W,YMR179W,YMR219W,YNR009W,YOL004W,YOL006C,YOL051W,YPR175W	GO:1903507
regulation of RNA metabolic process	3.49519e-06	49	170	28.8235	YAL019W,YAR002W,YBL054W,YBR009C,YBR112C,YBR215W,YBR275C,YCL061C,YCR065W,YDL056W,YDR207C,YDR432W,YER169W,YGL043W,YGL073W,YGL133W,YGL244W,YGR002C,YGR270W,YHR086W,YHR206W,YIL033C,YIL063C,YIL115C,YIL130W,YJL076W,YJL168C,YJR060W,YKR095W,YLR176C,YLR182W,YLR270W,YLR335W,YLR399C,YML007W,YML069W,YMR075W,YMR179W,YMR219W,YNR009W,YOL004W,YOL006C,YOL051W,YOR028C,YOR290C,YOR372C,YPL228W,YPR133C,YPR175W	GO:0051252
regulation of transcription, DNA-templated	4.02582e-06	47	170	27.6471	YAL019W,YAR002W,YBL054W,YBR009C,YBR112C,YBR215W,YBR275C,YCL061C,YCR065W,YDL056W,YDR207C,YDR432W,YER169W,YGL043W,YGL073W,YGL133W,YGL244W,YGR002C,YGR270W,YHR206W,YIL033C,YIL063C,YIL115C,YIL130W,YJL076W,YJL168C,YJR060W,YKR095W,YLR176C,YLR182W,YLR335W,YLR399C,YML007W,YML069W,YMR075W,YMR179W,YMR219W,YNR009W,YOL004W,YOL006C,YOL051W,YOR028C,YOR290C,YOR372C,YPL228W,YPR133C,YPR175W	GO:0006355
regulation of nucleic acid-templated transcription	4.02582e-06	47	170	27.6471	YAL019W,YAR002W,YBL054W,YBR009C,YBR112C,YBR215W,YBR275C,YCL061C,YCR065W,YDL056W,YDR207C,YDR432W,YER169W,YGL043W,YGL073W,YGL133W,YGL244W,YGR002C,YGR270W,YHR206W,YIL033C,YIL063C,YIL115C,YIL130W,YJL076W,YJL168C,YJR060W,YKR095W,YLR176C,YLR182W,YLR335W,YLR399C,YML007W,YML069W,YMR075W,YMR179W,YMR219W,YNR009W,YOL004W,YOL006C,YOL051W,YOR028C,YOR290C,YOR372C,YPL228W,YPR133C,YPR175W	GO:1903506
regulation of RNA biosynthetic process	4.02582e-06	47	170	27.6471	YAL019W,YAR002W,YBL054W,YBR009C,YBR112C,YBR215W,YBR275C,YCL061C,YCR065W,YDL056W,YDR207C,YDR432W,YER169W,YGL043W,YGL073W,YGL133W,YGL244W,YGR002C,YGR270W,YHR206W,YIL033C,YIL063C,YIL115C,YIL130W,YJL076W,YJL168C,YJR060W,YKR095W,YLR176C,YLR182W,YLR335W,YLR399C,YML007W,YML069W,YMR075W,YMR179W,YMR219W,YNR009W,YOL004W,YOL006C,YOL051W,YOR028C,YOR290C,YOR372C,YPL228W,YPR133C,YPR175W	GO:2001141
negative regulation of RNA metabolic process	4.26268e-06	30	170	17.6471	YAL019W,YAR002W,YBR009C,YBR112C,YBR275C,YCL061C,YDR207C,YDR432W,YER169W,YGL043W,YGL133W,YGL244W,YGR002C,YGR270W,YIL063C,YIL115C,YJL076W,YJL168C,YJR060W,YLR176C,YLR335W,YLR399C,YMR075W,YMR179W,YMR219W,YNR009W,YOL004W,YOL006C,YOL051W,YPR175W	GO:0051253
cellular aromatic compound metabolic process	4.77483e-06	97	170	57.0588	YAL019W,YAR002W,YBL005W-B,YBL054W,YBL100W-B,YBR009C,YBR098W,YBR112C,YBR215W,YBR247C,YBR275C,YCL061C,YCR065W,YDL003W,YDL056W,YDL089W,YDL101C,YDL102W,YDL124W,YDL207W,YDR052C,YDR113C,YDR207C,YDR432W,YDR489W,YEL019C,YER002W,YER063W,YER148W,YER169W,YGL043W,YGL073W,YGL113W,YGL133W,YGL244W,YGR002C,YGR129W,YGR159C,YGR204W,YGR258C,YGR270W,YGR271C-A,YHR086W,YHR137W,YHR154W,YHR206W,YIL033C,YIL063C,YIL066C,Y…	GO:0006725
cellular response to stress	6.84361e-06	52	170	30.5882	YAL019W,YAR002W,YBR098W,YBR112C,YBR275C,YCL061C,YCR065W,YDL003W,YDL022W,YDL101C,YDL102W,YDL124W,YDR113C,YDR214W,YDR489W,YDR501W,YEL019C,YFL014W,YGL073W,YGL113W,YGL244W,YGR002C,YGR258C,YHL023C,YHR154W,YHR206W,YIL033C,YIR002C,YJL092W,YKL054C,YKR095W,YLL036C,YLR182W,YLR183C,YLR270W,YLR332W,YLR335W,YLR399C,YML007W,YML023C,YML069W,YML100W,YMR186W,YNL102W,YOL004W,YOR033C,YOR052C,YOR173W,YOR290C,YPL046C…	GO:0033554
DNA repair	6.93557e-06	30	170	17.6471	YAL019W,YAR002W,YBR098W,YBR275C,YCL061C,YDL003W,YDL102W,YDR113C,YDR489W,YEL019C,YGL113W,YGL244W,YGR002C,YGR258C,YHR154W,YIR002C,YJL092W,YKL054C,YKR095W,YLL036C,YLR399C,YML023C,YML069W,YNL102W,YOL004W,YOR033C,YOR290C,YPL046C,YPL153C,YPR175W	GO:0006281
nucleobase-containing compound metabolic process	7.86979e-06	94	170	55.2941	YAL019W,YAR002W,YBL005W-B,YBL054W,YBL100W-B,YBR009C,YBR098W,YBR112C,YBR215W,YBR247C,YBR275C,YCL061C,YCR065W,YDL003W,YDL056W,YDL089W,YDL101C,YDL102W,YDL207W,YDR052C,YDR113C,YDR207C,YDR432W,YDR489W,YEL019C,YER002W,YER063W,YER148W,YER169W,YGL043W,YGL073W,YGL113W,YGL133W,YGL244W,YGR002C,YGR129W,YGR159C,YGR204W,YGR258C,YGR270W,YGR271C-A,YHR086W,YHR154W,YHR206W,YIL033C,YIL063C,YIL066C,YIL115C,YIL130W,Y…	GO:0006139
response to stress	9.19181e-06	54	170	31.7647	YAL019W,YAR002W,YBR098W,YBR112C,YBR275C,YCL061C,YCR065W,YDL003W,YDL022W,YDL101C,YDL102W,YDL124W,YDR113C,YDR171W,YDR214W,YDR489W,YDR501W,YEL019C,YFL014W,YGL073W,YGL113W,YGL244W,YGR002C,YGR258C,YHL023C,YHR154W,YHR206W,YIL033C,YIR002C,YJL092W,YKL054C,YKR095W,YLL036C,YLR182W,YLR183C,YLR270W,YLR332W,YLR335W,YLR399C,YML007W,YML023C,YML069W,YML100W,YMR186W,YNL102W,YOL004W,YOR028C,YOR033C,YOR052C,YOR173W…	GO:0006950
response to stimulus	1.21546e-05	69	170	40.5882	YAL019W,YAL024C,YAL041W,YAR002W,YBR098W,YBR112C,YBR275C,YCL061C,YCR065W,YDL003W,YDL022W,YDL101C,YDL102W,YDL124W,YDR011W,YDR113C,YDR170C,YDR171W,YDR207C,YDR214W,YDR489W,YDR501W,YDR507C,YEL019C,YFL014W,YGL073W,YGL113W,YGL133W,YGL244W,YGR002C,YGR138C,YGR258C,YGR271C-A,YHL023C,YHR154W,YHR206W,YIL033C,YIR002C,YJL005W,YJL076W,YJL092W,YJL165C,YJR059W,YKL054C,YKR095W,YLL036C,YLR182W,YLR183C,YLR270W,YLR33…	GO:0050896
regulation of cellular metabolic process	3.79846e-05	66	170	38.8235	YAL019W,YAR002W,YBL054W,YBR009C,YBR098W,YBR112C,YBR215W,YBR275C,YCL061C,YCR065W,YDL056W,YDL101C,YDL207W,YDR052C,YDR207C,YDR432W,YEL019C,YER169W,YGL043W,YGL073W,YGL133W,YGL227W,YGL244W,YGR002C,YGR270W,YHL023C,YHR086W,YHR154W,YHR206W,YIL033C,YIL063C,YIL066C,YIL106W,YIL115C,YIL130W,YIR002C,YJL076W,YJL092W,YJL168C,YJR060W,YKL204W,YKR095W,YLR176C,YLR182W,YLR270W,YLR335W,YLR399C,YLR421C,YML007W,YML069W…	GO:0031323
DNA replication	3.89459e-05	20	170	11.7647	YBR098W,YBR275C,YCL061C,YDL101C,YDL102W,YDR052C,YDR489W,YGL113W,YIL066C,YIR002C,YJL026W,YJL168C,YML069W,YMR075W,YNL102W,YOL004W,YOL006C,YOR290C,YPL153C,YPR175W	GO:0006260
heterocycle metabolic process	4.22256e-05	95	170	55.8824	YAL019W,YAR002W,YBL005W-B,YBL054W,YBL100W-B,YBR009C,YBR098W,YBR112C,YBR215W,YBR247C,YBR275C,YCL061C,YCR065W,YDL003W,YDL056W,YDL089W,YDL101C,YDL102W,YDL207W,YDR052C,YDR113C,YDR207C,YDR432W,YDR489W,YEL019C,YER002W,YER063W,YER148W,YER169W,YGL043W,YGL073W,YGL113W,YGL133W,YGL244W,YGR002C,YGR129W,YGR159C,YGR204W,YGR258C,YGR270W,YGR271C-A,YHR086W,YHR154W,YHR206W,YIL033C,YIL063C,YIL066C,YIL115C,YIL130W,Y…	GO:0046483
nucleobase-containing compound biosynthetic process	4.34311e-05	58	170	34.1176	YAL019W,YBL005W-B,YBL054W,YBL100W-B,YBR009C,YBR112C,YBR215W,YCL061C,YCR065W,YDL056W,YDL102W,YDR207C,YDR432W,YER063W,YER148W,YER169W,YGL043W,YGL073W,YGL133W,YGL244W,YGR002C,YGR204W,YGR258C,YGR270W,YHR206W,YIL033C,YIL063C,YIL066C,YIL115C,YIL130W,YJL005W,YJL026W,YJL168C,YJR060W,YKR008W,YKR095W,YLR176C,YLR182W,YLR227W-B,YLR399C,YML007W,YML069W,YMR075W,YMR179W,YMR219W,YNL102W,YNR009W,YOL004W,YOL006C,Y…	GO:0034654
regulation of metabolic process	4.48811e-05	69	170	40.5882	YAL019W,YAR002W,YBL054W,YBR009C,YBR098W,YBR112C,YBR215W,YBR275C,YCL061C,YCR065W,YDL056W,YDL101C,YDL207W,YDR052C,YDR207C,YDR432W,YEL019C,YER169W,YGL043W,YGL073W,YGL133W,YGL227W,YGL244W,YGR002C,YGR270W,YHL023C,YHR086W,YHR154W,YHR206W,YIL033C,YIL063C,YIL066C,YIL106W,YIL115C,YIL130W,YIR002C,YJL076W,YJL092W,YJL168C,YJR060W,YKL204W,YKR095W,YKR096W,YLR176C,YLR182W,YLR183C,YLR270W,YLR335W,YLR399C,YLR421C…	GO:0019222
cellular response to stimulus	4.52038e-05	62	170	36.4706	YAL019W,YAL024C,YAL041W,YAR002W,YBR098W,YBR112C,YBR275C,YCL061C,YCR065W,YDL003W,YDL022W,YDL101C,YDL102W,YDL124W,YDR113C,YDR207C,YDR214W,YDR489W,YDR501W,YDR507C,YEL019C,YFL014W,YGL073W,YGL113W,YGL133W,YGL244W,YGR002C,YGR258C,YGR271C-A,YHL023C,YHR154W,YHR206W,YIL033C,YIR002C,YJL005W,YJL092W,YJL165C,YJR059W,YKL054C,YKR095W,YLL036C,YLR182W,YLR183C,YLR270W,YLR332W,YLR335W,YLR399C,YML007W,YML023C,YML06…	GO:0051716
chromosome organization	4.63324e-05	43	170	25.2941	YAL019W,YAR002W,YBR009C,YBR098W,YBR112C,YBR215W,YBR275C,YCL061C,YDL003W,YDL089W,YDR113C,YDR207C,YER016W,YER169W,YGL113W,YGL133W,YGR002C,YIL026C,YIR002C,YJL076W,YJL092W,YJL168C,YJR060W,YJR089W,YKL054C,YKR008W,YKR095W,YLR335W,YLR399C,YML034W,YML069W,YMR075W,YMR179W,YMR186W,YMR219W,YOL004W,YOL006C,YOR033C,YOR098C,YOR290C,YPR018W,YPR133C,YPR175W	GO:0051276
chromatin organization	6.1988e-05	31	170	18.2353	YAL019W,YAR002W,YBR009C,YBR112C,YBR215W,YBR275C,YCL061C,YDR207C,YER169W,YGL133W,YGL244W,YGR002C,YGR270W,YIL063C,YJL076W,YJL168C,YJR060W,YKR008W,YKR095W,YLR335W,YLR399C,YML069W,YMR075W,YMR179W,YMR219W,YOL004W,YOL006C,YOR290C,YPR018W,YPR133C,YPR175W	GO:0006325
aromatic compound biosynthetic process	6.31732e-05	60	170	35.2941	YAL019W,YBL005W-B,YBL054W,YBL100W-B,YBR009C,YBR112C,YBR215W,YCL061C,YCR065W,YDL056W,YDL102W,YDR207C,YDR432W,YER063W,YER148W,YER169W,YGL043W,YGL073W,YGL133W,YGL244W,YGR002C,YGR204W,YGR258C,YGR270W,YHR137W,YHR206W,YIL033C,YIL063C,YIL066C,YIL115C,YIL130W,YJL005W,YJL026W,YJL168C,YJR060W,YKR008W,YKR095W,YLR176C,YLR182W,YLR227W-B,YLR399C,YML007W,YML069W,YMR075W,YMR179W,YMR219W,YNL102W,YNL256W,YNR009W,Y…	GO:0019438
organic cyclic compound metabolic process	8.26077e-05	96	170	56.4706	YAL019W,YAR002W,YBL005W-B,YBL054W,YBL100W-B,YBR009C,YBR098W,YBR112C,YBR215W,YBR247C,YBR275C,YCL061C,YCR065W,YDL003W,YDL056W,YDL089W,YDL101C,YDL102W,YDL207W,YDR052C,YDR113C,YDR207C,YDR432W,YDR489W,YEL019C,YER002W,YER063W,YER148W,YER169W,YGL043W,YGL073W,YGL113W,YGL133W,YGL244W,YGR002C,YGR129W,YGR159C,YGR204W,YGR258C,YGR270W,YGR271C-A,YHR086W,YHR137W,YHR154W,YHR206W,YIL033C,YIL063C,YIL066C,YIL115C,Y…	GO:1901360
positive regulation of biological process	0.000101002	50	170	29.4118	YAL019W,YAL024C,YAL041W,YBR112C,YCR065W,YDL056W,YDR052C,YDR171W,YDR207C,YDR432W,YER016W,YER169W,YGL043W,YGL073W,YGL244W,YGR270W,YHL023C,YHR086W,YHR206W,YIL033C,YIL130W,YJL076W,YJL092W,YJL165C,YJL168C,YJR060W,YKL052C,YKR095W,YLR176C,YLR182W,YLR270W,YLR399C,YLR421C,YLR429W,YML007W,YML069W,YMR036C,YMR075W,YMR219W,YNL169C,YOL004W,YOL051W,YOR195W,YOR290C,YOR372C,YPL085W,YPL153C,YPL228W,YPR115W,YPR174C	GO:0048518
negative regulation of cellular metabolic process	0.000137327	38	170	22.3529	YAL019W,YAR002W,YBR009C,YBR112C,YBR275C,YCL061C,YDL101C,YDR207C,YDR432W,YEL019C,YER169W,YGL043W,YGL133W,YGL227W,YGL244W,YGR002C,YGR270W,YIL033C,YIL063C,YIL115C,YIR002C,YJL076W,YJL092W,YJL168C,YJR060W,YKL204W,YLR176C,YLR335W,YLR399C,YMR075W,YMR179W,YMR219W,YNR009W,YOL004W,YOL006C,YOL051W,YPL153C,YPR175W	GO:0031324
transcription, DNA-templated	0.000152128	47	170	27.6471	YAL019W,YBL054W,YBR009C,YBR112C,YBR215W,YCL061C,YCR065W,YDL056W,YDR207C,YDR432W,YER063W,YER148W,YER169W,YGL043W,YGL073W,YGL133W,YGL244W,YGR002C,YGR258C,YGR270W,YHR206W,YIL033C,YIL063C,YIL115C,YIL130W,YJL168C,YJR060W,YKR008W,YKR095W,YLR176C,YLR182W,YLR399C,YML007W,YML069W,YMR075W,YMR179W,YMR219W,YNR009W,YOL004W,YOL006C,YOL051W,YOR028C,YOR290C,YOR372C,YPL228W,YPR133C,YPR190C	GO:0006351
nucleic acid-templated transcription	0.000152128	47	170	27.6471	YAL019W,YBL054W,YBR009C,YBR112C,YBR215W,YCL061C,YCR065W,YDL056W,YDR207C,YDR432W,YER063W,YER148W,YER169W,YGL043W,YGL073W,YGL133W,YGL244W,YGR002C,YGR258C,YGR270W,YHR206W,YIL033C,YIL063C,YIL115C,YIL130W,YJL168C,YJR060W,YKR008W,YKR095W,YLR176C,YLR182W,YLR399C,YML007W,YML069W,YMR075W,YMR179W,YMR219W,YNR009W,YOL004W,YOL006C,YOL051W,YOR028C,YOR290C,YOR372C,YPL228W,YPR133C,YPR190C	GO:0097659
DNA-dependent DNA replication	0.000164416	18	170	10.5882	YBR098W,YBR275C,YCL061C,YDL101C,YDL102W,YDR052C,YDR489W,YGL113W,YIR002C,YJL168C,YML069W,YMR075W,YNL102W,YOL004W,YOL006C,YOR290C,YPL153C,YPR175W	GO:0006261
RNA biosynthetic process	0.000181025	47	170	27.6471	YAL019W,YBL054W,YBR009C,YBR112C,YBR215W,YCL061C,YCR065W,YDL056W,YDR207C,YDR432W,YER063W,YER148W,YER169W,YGL043W,YGL073W,YGL133W,YGL244W,YGR002C,YGR258C,YGR270W,YHR206W,YIL033C,YIL063C,YIL115C,YIL130W,YJL168C,YJR060W,YKR008W,YKR095W,YLR176C,YLR182W,YLR399C,YML007W,YML069W,YMR075W,YMR179W,YMR219W,YNR009W,YOL004W,YOL006C,YOL051W,YOR028C,YOR290C,YOR372C,YPL228W,YPR133C,YPR190C	GO:0032774
negative regulation of macromolecule biosynthetic process	0.000205056	32	170	18.8235	YAL019W,YAR002W,YBR009C,YBR112C,YBR275C,YCL061C,YDL101C,YDR207C,YDR432W,YER169W,YGL043W,YGL133W,YGL244W,YGR002C,YGR270W,YIL063C,YIL115C,YJL076W,YJL168C,YJR060W,YKL204W,YLR176C,YLR335W,YLR399C,YMR075W,YMR179W,YMR219W,YNR009W,YOL004W,YOL006C,YOL051W,YPR175W	GO:0010558
negative regulation of cellular macromolecule biosynthetic process	0.000205056	32	170	18.8235	YAL019W,YAR002W,YBR009C,YBR112C,YBR275C,YCL061C,YDL101C,YDR207C,YDR432W,YER169W,YGL043W,YGL133W,YGL244W,YGR002C,YGR270W,YIL063C,YIL115C,YJL076W,YJL168C,YJR060W,YKL204W,YLR176C,YLR335W,YLR399C,YMR075W,YMR179W,YMR219W,YNR009W,YOL004W,YOL006C,YOL051W,YPR175W	GO:2000113
regulation of gene expression	0.000227664	55	170	32.3529	YAL019W,YAR002W,YBL054W,YBR009C,YBR112C,YBR215W,YBR275C,YCL061C,YCR065W,YDL056W,YDL207W,YDR207C,YDR432W,YER169W,YGL043W,YGL073W,YGL133W,YGL244W,YGR002C,YGR270W,YHR086W,YHR206W,YIL033C,YIL063C,YIL115C,YIL130W,YJL076W,YJL168C,YJR060W,YKL204W,YKR095W,YKR096W,YLR176C,YLR182W,YLR183C,YLR270W,YLR335W,YLR399C,YML007W,YML069W,YMR075W,YMR179W,YMR219W,YNL169C,YNR009W,YOL004W,YOL006C,YOL051W,YOR028C,YOR173W…	GO:0010468
heterocycle biosynthetic process	0.000262732	59	170	34.7059	YAL019W,YBL005W-B,YBL054W,YBL100W-B,YBR009C,YBR112C,YBR215W,YCL061C,YCR065W,YDL056W,YDL102W,YDR207C,YDR432W,YER063W,YER148W,YER169W,YGL043W,YGL073W,YGL133W,YGL244W,YGR002C,YGR204W,YGR258C,YGR270W,YHR206W,YIL033C,YIL063C,YIL066C,YIL115C,YIL130W,YJL005W,YJL026W,YJL168C,YJR060W,YKR008W,YKR095W,YLR176C,YLR182W,YLR227W-B,YLR399C,YML007W,YML069W,YMR075W,YMR179W,YMR219W,YNL102W,YNL256W,YNR009W,YOL004W,Y…	GO:0018130
negative regulation of biosynthetic process	0.000274265	33	170	19.4118	YAL019W,YAR002W,YBR009C,YBR112C,YBR275C,YCL061C,YDL101C,YDR207C,YDR432W,YER169W,YGL043W,YGL133W,YGL227W,YGL244W,YGR002C,YGR270W,YIL063C,YIL115C,YJL076W,YJL168C,YJR060W,YKL204W,YLR176C,YLR335W,YLR399C,YMR075W,YMR179W,YMR219W,YNR009W,YOL004W,YOL006C,YOL051W,YPR175W	GO:0009890
negative regulation of cellular biosynthetic process	0.000274265	33	170	19.4118	YAL019W,YAR002W,YBR009C,YBR112C,YBR275C,YCL061C,YDL101C,YDR207C,YDR432W,YER169W,YGL043W,YGL133W,YGL227W,YGL244W,YGR002C,YGR270W,YIL063C,YIL115C,YJL076W,YJL168C,YJR060W,YKL204W,YLR176C,YLR335W,YLR399C,YMR075W,YMR179W,YMR219W,YNR009W,YOL004W,YOL006C,YOL051W,YPR175W	GO:0031327
poly(A)+ mRNA export from nucleus	0.000355725	10	170	5.88235	YAR002W,YBR247C,YDL207W,YER063W,YIL115C,YJL041W,YKR095W,YLR335W,YOR098C,YPR133C	GO:0016973
negative regulation of metabolic process	0.000374985	42	170	24.7059	YAL019W,YAR002W,YBR009C,YBR112C,YBR275C,YCL061C,YDL101C,YDR207C,YDR432W,YEL019C,YER169W,YGL043W,YGL133W,YGL227W,YGL244W,YGR002C,YGR270W,YIL033C,YIL063C,YIL115C,YIR002C,YJL076W,YJL092W,YJL168C,YJR060W,YKL204W,YKR095W,YKR096W,YLR176C,YLR270W,YLR335W,YLR399C,YMR075W,YMR179W,YMR219W,YNR009W,YOL004W,YOL006C,YOL051W,YOR173W,YPL153C,YPR175W	GO:0009892
regulation of macromolecule metabolic process	0.000378056	64	170	37.6471	YAL019W,YAR002W,YBL054W,YBR009C,YBR098W,YBR112C,YBR215W,YBR275C,YCL061C,YCR065W,YDL056W,YDL101C,YDL207W,YDR052C,YDR207C,YDR432W,YEL019C,YER169W,YGL043W,YGL073W,YGL133W,YGL244W,YGR002C,YGR270W,YHR086W,YHR154W,YHR206W,YIL033C,YIL063C,YIL115C,YIL130W,YIR002C,YJL076W,YJL092W,YJL168C,YJR060W,YKL204W,YKR095W,YKR096W,YLR176C,YLR182W,YLR183C,YLR270W,YLR335W,YLR399C,YLR421C,YML007W,YML069W,YMR036C,YMR075W…	GO:0060255
positive regulation of cellular process	0.000437771	48	170	28.2353	YAL019W,YAL024C,YAL041W,YBR112C,YCR065W,YDL056W,YDR052C,YDR171W,YDR207C,YDR432W,YER016W,YER169W,YGL043W,YGL073W,YGL244W,YGR270W,YHL023C,YHR086W,YHR206W,YIL033C,YIL130W,YJL076W,YJL092W,YJL165C,YJL168C,YJR060W,YKL052C,YKR095W,YLR176C,YLR182W,YLR270W,YLR399C,YLR421C,YLR429W,YML007W,YML069W,YMR036C,YMR075W,YNL169C,YOL004W,YOL051W,YOR195W,YOR290C,YOR372C,YPL085W,YPL153C,YPL228W,YPR174C	GO:0048522
transcription by RNA polymerase II	0.000514301	39	170	22.9412	YAL019W,YBL054W,YBR009C,YBR112C,YBR215W,YCR065W,YDL056W,YDR207C,YDR432W,YER063W,YER148W,YER169W,YGL043W,YGL073W,YGL133W,YGL244W,YGR002C,YGR258C,YGR270W,YHR206W,YIL033C,YIL130W,YJR060W,YKR008W,YKR095W,YLR176C,YLR182W,YML007W,YML069W,YMR075W,YMR179W,YOL004W,YOL006C,YOL051W,YOR028C,YOR290C,YOR372C,YPL228W,YPR133C	GO:0006366
organic cyclic compound biosynthetic process	0.000519576	60	170	35.2941	YAL019W,YBL005W-B,YBL054W,YBL100W-B,YBR009C,YBR112C,YBR215W,YCL061C,YCR065W,YDL056W,YDL102W,YDR207C,YDR432W,YER063W,YER148W,YER169W,YGL043W,YGL073W,YGL133W,YGL244W,YGR002C,YGR204W,YGR258C,YGR270W,YHR137W,YHR206W,YIL033C,YIL063C,YIL066C,YIL115C,YIL130W,YJL005W,YJL026W,YJL168C,YJR060W,YKR008W,YKR095W,YLR176C,YLR182W,YLR227W-B,YLR399C,YML007W,YML069W,YMR075W,YMR179W,YMR219W,YNL102W,YNL256W,YNR009W,Y…	GO:1901362
negative regulation of macromolecule metabolic process	0.000580588	40	170	23.5294	YAL019W,YAR002W,YBR009C,YBR112C,YBR275C,YCL061C,YDL101C,YDR207C,YDR432W,YEL019C,YER169W,YGL043W,YGL133W,YGL244W,YGR002C,YGR270W,YIL033C,YIL063C,YIL115C,YIR002C,YJL076W,YJL092W,YJL168C,YJR060W,YKL204W,YKR095W,YKR096W,YLR176C,YLR270W,YLR335W,YLR399C,YMR075W,YMR179W,YMR219W,YNR009W,YOL004W,YOL006C,YOL051W,YOR173W,YPR175W	GO:0010605
negative regulation of nitrogen compound metabolic process	0.000605177	35	170	20.5882	YAL019W,YAR002W,YBR009C,YBR112C,YBR275C,YCL061C,YDR207C,YDR432W,YEL019C,YER169W,YGL043W,YGL133W,YGL244W,YGR002C,YGR270W,YIL033C,YIL063C,YIL115C,YIR002C,YJL076W,YJL092W,YJL168C,YJR060W,YKL204W,YLR176C,YLR335W,YLR399C,YMR075W,YMR179W,YMR219W,YNR009W,YOL004W,YOL006C,YOL051W,YPR175W	GO:0051172
regulation of nitrogen compound metabolic process	0.000804555	60	170	35.2941	YAL019W,YAR002W,YBL054W,YBR009C,YBR098W,YBR112C,YBR215W,YBR275C,YCL061C,YCR065W,YDL056W,YDL207W,YDR052C,YDR207C,YDR432W,YEL019C,YER169W,YGL043W,YGL073W,YGL133W,YGL244W,YGR002C,YGR270W,YHR086W,YHR154W,YHR206W,YIL033C,YIL063C,YIL115C,YIL130W,YIR002C,YJL076W,YJL092W,YJL168C,YJR060W,YKL204W,YKR095W,YLR176C,YLR182W,YLR270W,YLR335W,YLR399C,YLR421C,YML007W,YML069W,YMR036C,YMR075W,YMR179W,YMR219W,YNL169C…	GO:0051171
regulation of primary metabolic process	0.00112152	61	170	35.8824	YAL019W,YAR002W,YBL054W,YBR009C,YBR098W,YBR112C,YBR215W,YBR275C,YCL061C,YCR065W,YDL056W,YDL207W,YDR052C,YDR207C,YDR432W,YEL019C,YER169W,YGL043W,YGL073W,YGL133W,YGL227W,YGL244W,YGR002C,YGR270W,YHR086W,YHR154W,YHR206W,YIL033C,YIL063C,YIL115C,YIL130W,YIR002C,YJL076W,YJL092W,YJL168C,YJR060W,YKL204W,YKR095W,YLR176C,YLR182W,YLR270W,YLR335W,YLR399C,YLR421C,YML007W,YML069W,YMR036C,YMR075W,YMR179W,YMR219W…	GO:0080090
cellular component organization	0.00131826	92	170	54.1176	YAL019W,YAL041W,YAR002W,YBL067C,YBL101C,YBR009C,YBR059C,YBR098W,YBR112C,YBR215W,YBR275C,YCL061C,YCR065W,YDL003W,YDL022W,YDL089W,YDL207W,YDR052C,YDR113C,YDR170C,YDR171W,YDR207C,YDR208W,YDR432W,YDR507C,YER016W,YER063W,YER122C,YER148W,YER169W,YFL014W,YFL042C,YGL043W,YGL113W,YGL133W,YGL244W,YGR002C,YGR009C,YGR159C,YGR270W,YHL023C,YHR086W,YHR206W,YIL026C,YIL033C,YIL063C,YIL115C,YIR002C,YIR003W,YJL076W…	GO:0016043
regulation of cellular macromolecule biosynthetic process	0.00137044	51	170	30	YAL019W,YAR002W,YBL054W,YBR009C,YBR112C,YBR215W,YBR275C,YCL061C,YCR065W,YDL056W,YDL101C,YDL207W,YDR052C,YDR207C,YDR432W,YER169W,YGL043W,YGL073W,YGL133W,YGL244W,YGR002C,YGR270W,YHR206W,YIL033C,YIL063C,YIL115C,YIL130W,YJL076W,YJL168C,YJR060W,YKL204W,YKR095W,YLR176C,YLR182W,YLR335W,YLR399C,YML007W,YML069W,YMR075W,YMR179W,YMR219W,YNR009W,YOL004W,YOL006C,YOL051W,YOR028C,YOR290C,YOR372C,YPL228W,YPR133C…	GO:2000112
chromatin organization involved in negative regulation of transcription	0.00146206	18	170	10.5882	YAL019W,YAR002W,YBR009C,YBR275C,YCL061C,YGL133W,YGL244W,YGR270W,YIL063C,YJL076W,YLR335W,YLR399C,YMR075W,YMR179W,YMR219W,YOL004W,YOL006C,YPR175W	GO:0097549
mitotic cell cycle process	0.00157291	29	170	17.0588	YAL024C,YAL041W,YBR098W,YBR215W,YBR275C,YCL061C,YDL003W,YDL056W,YDL089W,YDL101C,YDR052C,YDR113C,YDR507C,YER016W,YIL026C,YIL106W,YJL076W,YJR059W,YJR089W,YLR182W,YML034W,YMR036C,YNL102W,YNR009W,YOL004W,YOL006C,YOR033C,YOR195W,YOR372C	GO:1903047
chromatin organization involved in regulation of transcription	0.00161433	18	170	10.5882	YAL019W,YAR002W,YBR009C,YBR275C,YCL061C,YGL133W,YGL244W,YGR270W,YIL063C,YJL076W,YLR335W,YLR399C,YMR075W,YMR179W,YMR219W,YOL004W,YOL006C,YPR175W	GO:0034401
regulation of macromolecule biosynthetic process	0.0018967	51	170	30	YAL019W,YAR002W,YBL054W,YBR009C,YBR112C,YBR215W,YBR275C,YCL061C,YCR065W,YDL056W,YDL101C,YDL207W,YDR052C,YDR207C,YDR432W,YER169W,YGL043W,YGL073W,YGL133W,YGL244W,YGR002C,YGR270W,YHR206W,YIL033C,YIL063C,YIL115C,YIL130W,YJL076W,YJL168C,YJR060W,YKL204W,YKR095W,YLR176C,YLR182W,YLR335W,YLR399C,YML007W,YML069W,YMR075W,YMR179W,YMR219W,YNR009W,YOL004W,YOL006C,YOL051W,YOR028C,YOR290C,YOR372C,YPL228W,YPR133C…	GO:0010556
chromatin remodeling	0.00216367	18	170	10.5882	YAL019W,YAR002W,YBR112C,YBR275C,YCL061C,YDR207C,YER169W,YGR002C,YJL076W,YJL168C,YJR060W,YKR008W,YLR335W,YLR399C,YMR179W,YOL004W,YOL006C,YOR290C	GO:0006338
regulation of cellular biosynthetic process	0.00229725	52	170	30.5882	YAL019W,YAR002W,YBL054W,YBR009C,YBR112C,YBR215W,YBR275C,YCL061C,YCR065W,YDL056W,YDL101C,YDL207W,YDR052C,YDR207C,YDR432W,YER169W,YGL043W,YGL073W,YGL133W,YGL227W,YGL244W,YGR002C,YGR270W,YHR206W,YIL033C,YIL063C,YIL115C,YIL130W,YJL076W,YJL168C,YJR060W,YKL204W,YKR095W,YLR176C,YLR182W,YLR335W,YLR399C,YML007W,YML069W,YMR075W,YMR179W,YMR219W,YNR009W,YOL004W,YOL006C,YOL051W,YOR028C,YOR290C,YOR372C,YPL228W…	GO:0031326
regulation of biosynthetic process	0.00246289	52	170	30.5882	YAL019W,YAR002W,YBL054W,YBR009C,YBR112C,YBR215W,YBR275C,YCL061C,YCR065W,YDL056W,YDL101C,YDL207W,YDR052C,YDR207C,YDR432W,YER169W,YGL043W,YGL073W,YGL133W,YGL227W,YGL244W,YGR002C,YGR270W,YHR206W,YIL033C,YIL063C,YIL115C,YIL130W,YJL076W,YJL168C,YJR060W,YKL204W,YKR095W,YLR176C,YLR182W,YLR335W,YLR399C,YML007W,YML069W,YMR075W,YMR179W,YMR219W,YNR009W,YOL004W,YOL006C,YOL051W,YOR028C,YOR290C,YOR372C,YPL228W…	GO:0009889
regulation of mitotic cell cycle	0.00248566	17	170	10	YAL024C,YAL041W,YBR098W,YBR275C,YCL061C,YDL089W,YDL101C,YDR052C,YDR113C,YDR507C,YER016W,YIL106W,YJL076W,YJR089W,YMR036C,YOR033C,YOR195W	GO:0007346
cell cycle	0.002589	47	170	27.6471	YAL024C,YAL041W,YBR009C,YBR098W,YBR215W,YBR275C,YCL061C,YCR065W,YDL003W,YDL056W,YDL089W,YDL101C,YDR052C,YDR113C,YDR207C,YDR208W,YDR507C,YEL019C,YER016W,YGL113W,YGL244W,YGR271C-A,YHL023C,YHR154W,YIL026C,YIL106W,YJL041W,YJL076W,YJL168C,YJR059W,YJR089W,YKL052C,YLR182W,YLR457C,YML034W,YMR036C,YNL102W,YNR009W,YOL004W,YOL006C,YOR033C,YOR195W,YOR372C,YPL124W,YPL153C,YPR115W,YPR175W	GO:0007049
mitotic cell cycle	0.00313751	29	170	17.0588	YAL024C,YAL041W,YBR098W,YBR215W,YBR275C,YCL061C,YDL003W,YDL056W,YDL089W,YDL101C,YDR052C,YDR113C,YDR507C,YER016W,YIL026C,YIL106W,YJL076W,YJR059W,YJR089W,YLR182W,YML034W,YMR036C,YNL102W,YNR009W,YOL004W,YOL006C,YOR033C,YOR195W,YOR372C	GO:0000278
regulation of transcription by RNA polymerase II	0.0038095	34	170	20	YAL019W,YBL054W,YBR009C,YBR112C,YCR065W,YDL056W,YDR207C,YDR432W,YER169W,YGL043W,YGL073W,YGL133W,YGL244W,YGR002C,YGR270W,YHR206W,YIL033C,YIL130W,YJR060W,YKR095W,YLR176C,YLR182W,YML007W,YML069W,YMR075W,YMR179W,YOL004W,YOL006C,YOL051W,YOR028C,YOR290C,YOR372C,YPL228W,YPR133C	GO:0006357
mitotic cell cycle phase transition	0.00403706	19	170	11.1765	YAL024C,YAL041W,YBR215W,YDL056W,YDL089W,YDR052C,YDR113C,YER016W,YIL106W,YJL076W,YJR059W,YJR089W,YLR182W,YMR036C,YNR009W,YOL004W,YOR033C,YOR195W,YOR372C	GO:0044772
cell cycle phase transition	0.00439625	19	170	11.1765	YAL024C,YAL041W,YBR215W,YDL056W,YDL089W,YDR052C,YDR113C,YER016W,YIL106W,YJL076W,YJR059W,YJR089W,YLR182W,YMR036C,YNR009W,YOL004W,YOR033C,YOR195W,YOR372C	GO:0044770
positive regulation of nucleobase-containing compound metabolic process	0.00518544	30	170	17.6471	YAL019W,YBR112C,YCR065W,YDL056W,YDR052C,YDR207C,YDR432W,YER169W,YGL043W,YGL073W,YGL244W,YGR270W,YHR086W,YHR206W,YIL033C,YIL130W,YJL092W,YJR060W,YKR095W,YLR176C,YLR182W,YLR270W,YML007W,YML069W,YMR075W,YOL004W,YOL051W,YOR290C,YOR372C,YPL228W	GO:0045935
regulation of exit from mitosis	0.00557875	9	170	5.29412	YAL024C,YAL041W,YDL089W,YDR052C,YDR113C,YER016W,YIL106W,YJL076W,YOR195W	GO:0007096
cell cycle process	0.00941249	40	170	23.5294	YAL024C,YAL041W,YBR009C,YBR098W,YBR215W,YBR275C,YCL061C,YCR065W,YDL003W,YDL056W,YDL089W,YDL101C,YDR052C,YDR113C,YDR208W,YDR507C,YEL019C,YER016W,YGL244W,YGR271C-A,YHR154W,YIL026C,YIL106W,YJL076W,YJL168C,YJR059W,YJR089W,YKL052C,YLR182W,YLR457C,YML034W,YMR036C,YNL102W,YNR009W,YOL004W,YOL006C,YOR033C,YOR195W,YOR372C,YPL124W	GO:0022402
positive regulation of transcription by RNA polymerase II	0.0102533	25	170	14.7059	YBR112C,YCR065W,YDL056W,YDR207C,YDR432W,YER169W,YGL043W,YGL073W,YGL244W,YGR270W,YHR206W,YIL033C,YIL130W,YJR060W,YKR095W,YLR176C,YLR182W,YML007W,YML069W,YMR075W,YOL004W,YOL051W,YOR290C,YOR372C,YPL228W	GO:0045944
double-strand break repair	0.0103224	16	170	9.41176	YAL019W,YAR002W,YBR098W,YBR275C,YDL003W,YDL102W,YDR489W,YEL019C,YGL113W,YHR154W,YIR002C,YJL092W,YNL102W,YOL004W,YOR033C,YOR290C	GO:0006302
nucleosome organization	0.0120184	12	170	7.05882	YAL019W,YBR009C,YBR112C,YBR215W,YGR002C,YJL168C,YKR008W,YLR399C,YML069W,YOR290C,YPR018W,YPR133C	GO:0034728
chromatin assembly or disassembly	0.0137057	16	170	9.41176	YAL019W,YAR002W,YBR009C,YBR112C,YBR215W,YBR275C,YCL061C,YJL076W,YKR008W,YLR335W,YLR399C,YML069W,YMR179W,YOL004W,YOL006C,YPR018W	GO:0006333
DNA conformation change	0.0150442	18	170	10.5882	YAL019W,YAR002W,YBR009C,YBR098W,YBR112C,YBR215W,YBR275C,YCL061C,YDL003W,YGL113W,YIR002C,YJL076W,YJL092W,YLR335W,YMR179W,YOL004W,YOL006C,YPR018W	GO:0071103
organelle organization	0.0171636	70	170	41.1765	YAL019W,YAL041W,YAR002W,YBR009C,YBR059C,YBR098W,YBR112C,YBR215W,YBR275C,YCL061C,YCR065W,YDL003W,YDL022W,YDL089W,YDR052C,YDR113C,YDR170C,YDR171W,YDR207C,YDR507C,YER016W,YER122C,YER169W,YGL113W,YGL133W,YGR002C,YGR009C,YGR159C,YHL023C,YIL026C,YIL033C,YIL115C,YIR002C,YIR003W,YJL076W,YJL092W,YJL168C,YJR060W,YJR089W,YKL052C,YKL054C,YKR008W,YKR095W,YLR182W,YLR335W,YLR399C,YLR429W,YLR457C,YML034W,YML069W…	GO:0006996
cellular component organization or biogenesis	0.0261589	99	170	58.2353	YAL019W,YAL041W,YAR002W,YBL067C,YBL101C,YBR009C,YBR059C,YBR098W,YBR112C,YBR215W,YBR247C,YBR275C,YCL061C,YCR065W,YDL003W,YDL022W,YDL089W,YDL207W,YDR052C,YDR113C,YDR170C,YDR171W,YDR207C,YDR208W,YDR432W,YDR507C,YER002W,YER016W,YER063W,YER122C,YER148W,YER169W,YFL014W,YFL042C,YGL043W,YGL113W,YGL133W,YGL244W,YGR002C,YGR009C,YGR159C,YGR270W,YGR271C-A,YHL023C,YHR086W,YHR206W,YIL026C,YIL033C,YIL063C,YIL11…	GO:0071840
chromatin assembly	0.0270308	14	170	8.23529	YAL019W,YAR002W,YBR009C,YBR112C,YBR215W,YBR275C,YCL061C,YJL076W,YLR335W,YLR399C,YMR179W,YOL004W,YOL006C,YPR018W	GO:0031497
exit from mitosis	0.0293956	9	170	5.29412	YAL024C,YAL041W,YDL089W,YDR052C,YDR113C,YER016W,YIL106W,YJL076W,YOR195W	GO:0010458
DNA packaging	0.0299029	14	170	8.23529	YAL019W,YAR002W,YBR009C,YBR112C,YBR215W,YBR275C,YCL061C,YDL003W,YJL076W,YLR335W,YMR179W,YOL004W,YOL006C,YPR018W	GO:0006323
positive regulation of metabolic process	0.0361505	36	170	21.1765	YAL019W,YBR112C,YCR065W,YDL056W,YDR052C,YDR207C,YDR432W,YER169W,YGL043W,YGL073W,YGL244W,YGR270W,YHL023C,YHR086W,YHR206W,YIL033C,YIL130W,YJL092W,YJL168C,YJR060W,YKR095W,YLR176C,YLR182W,YLR270W,YLR421C,YML007W,YML069W,YMR075W,YMR219W,YNL169C,YOL004W,YOL051W,YOR290C,YOR372C,YPL153C,YPL228W	GO:0009893
negative regulation of transcription by RNA polymerase II	0.0394994	16	170	9.41176	YAL019W,YBR009C,YBR112C,YDR207C,YDR432W,YER169W,YGL043W,YGL133W,YGL244W,YGR002C,YGR270W,YJR060W,YLR176C,YMR075W,YOL004W,YOL051W	GO:0000122
positive regulation of RNA metabolic process	0.0431052	27	170	15.8824	YAL019W,YBR112C,YCR065W,YDL056W,YDR207C,YDR432W,YER169W,YGL043W,YGL073W,YGL244W,YGR270W,YHR086W,YHR206W,YIL033C,YIL130W,YJR060W,YKR095W,YLR176C,YLR182W,YML007W,YML069W,YMR075W,YOL004W,YOL051W,YOR290C,YOR372C,YPL228W	GO:0051254
Holm-Bonferroni ; max p-value 0.05 for biological process

## Sheet: Log2 FC<2 & p-val HU
GO_term	P value	# genes in cluster	# genes analyzed	Cluster frequency	Gene(s) annotated to the term	GOID
mitotic cell cycle	3.92669e-07	25	87	28.7356	YBR038W,YBR098W,YDL225W,YDR146C,YDR507C,YGL021W,YGR116W,YHR158C,YIL031W,YIR006C,YJL076W,YKL101W,YLR079W,YLR131C,YMR036C,YMR153W,YNL102W,YNL225C,YNL298W,YOL070C,YOR127W,YOR217W,YOR373W,YPL158C,YPR135W	GO:0000278
mitotic cell cycle process	1.23925e-06	24	87	27.5862	YBR038W,YBR098W,YDL225W,YDR146C,YDR507C,YGR116W,YHR149C,YHR158C,YIL031W,YIR006C,YJL076W,YKL101W,YLR079W,YLR131C,YMR036C,YMR153W,YNL102W,YNL225C,YNL298W,YOL070C,YOR127W,YOR373W,YPL158C,YPR135W	GO:1903047
cell cycle	0.000878253	31	87	35.6322	YBR038W,YBR098W,YDL225W,YDR146C,YDR293C,YDR507C,YER132C,YGL021W,YGR116W,YHR149C,YHR158C,YIL031W,YIR006C,YJL041W,YJL076W,YKL101W,YLR079W,YLR131C,YMR036C,YMR039C,YMR153W,YNL102W,YNL166C,YNL225C,YNL298W,YOL070C,YOR127W,YOR217W,YOR373W,YPL158C,YPR135W	GO:0007049
cell division	0.00155773	18	87	20.6897	YBL085W,YBR038W,YDL225W,YDR293C,YDR507C,YER114C,YHR149C,YHR158C,YIR006C,YJL076W,YMR036C,YMR153W,YNL225C,YOL070C,YOR127W,YOR217W,YOR373W,YPL158C	GO:0051301
regulation of cellular process	0.00213173	47	87	54.023	YAL013W,YAL019W,YAR002W,YBR028C,YBR049C,YBR098W,YBR112C,YDR072C,YDR103W,YDR146C,YDR293C,YDR310C,YDR432W,YDR507C,YER118C,YER132C,YER169W,YGL021W,YGL133W,YGL181W,YGR116W,YHR149C,YHR158C,YIL031W,YIR006C,YJL076W,YJL176C,YJL201W,YKL101W,YKR067W,YLR079W,YLR096W,YLR131C,YLR228C,YLR421C,YML061C,YMR036C,YMR039C,YMR153W,YNL267W,YNL298W,YOL070C,YOR127W,YOR373W,YPL158C,YPR072W,YPR174C	GO:0050794
cell cycle process	0.0022868	27	87	31.0345	YBR038W,YBR098W,YDL225W,YDR146C,YDR293C,YDR507C,YER132C,YGR116W,YHR149C,YHR158C,YIL031W,YIR006C,YJL076W,YKL101W,YLR079W,YLR131C,YMR036C,YMR039C,YMR153W,YNL102W,YNL225C,YNL298W,YOL070C,YOR127W,YOR373W,YPL158C,YPR135W	GO:0022402
regulation of biological process	0.00504107	48	87	55.1724	YAL013W,YAL019W,YAR002W,YBR028C,YBR049C,YBR098W,YBR112C,YDR072C,YDR103W,YDR146C,YDR293C,YDR310C,YDR432W,YDR507C,YER118C,YER132C,YER169W,YGL021W,YGL133W,YGL181W,YGR116W,YHR149C,YHR158C,YIL031W,YIR006C,YJL076W,YJL176C,YJL201W,YKL101W,YKR067W,YLR079W,YLR096W,YLR131C,YLR228C,YLR421C,YML061C,YMR036C,YMR039C,YMR153W,YNL142W,YNL267W,YNL298W,YOL070C,YOR127W,YOR373W,YPL158C,YPR072W,YPR174C	GO:0050789
positive regulation of biological process	0.00953376	29	87	33.3333	YAL013W,YAL019W,YBR112C,YDR103W,YDR146C,YDR310C,YDR432W,YER118C,YER169W,YGL181W,YGR116W,YIR006C,YJL076W,YJL176C,YLR096W,YLR131C,YLR228C,YLR421C,YMR036C,YMR039C,YMR153W,YNL142W,YNL267W,YNL298W,YOR127W,YOR373W,YPL158C,YPR072W,YPR174C	GO:0048518
phenylalanine transport	0.0170551	3	87	3.44828	YBR068C,YCL025C,YKR039W	GO:0015823
positive regulation of cellular process	0.0214411	28	87	32.1839	YAL013W,YAL019W,YBR112C,YDR103W,YDR146C,YDR310C,YDR432W,YER118C,YER169W,YGL181W,YGR116W,YIR006C,YJL076W,YJL176C,YLR096W,YLR131C,YLR228C,YLR421C,YMR036C,YMR039C,YMR153W,YNL267W,YNL298W,YOR127W,YOR373W,YPL158C,YPR072W,YPR174C	GO:0048522
Holm-Bonferroni ; max p-value 0.05 for biological process
