# Supplementary material for: A regulatory phosphorylation site on Mec1 controls chromatin occupancy of RNA polymerases during replication stress
Source: EMBO J. 2021 Sep 27;40(21):e108439. doi: 10.15252/embj.2021108439 (PMC8561635; doi:10.15252/embj.2021108439)
Supplement: Supplementary file 10 — Dataset EV6 [file EMBJ-40-e108439-s004.xlsx]

## Sheet: Dataset_EV6 Legend
Dataset EV6. Gene Ontology analyses on phosphoproteome data corresponding to Main Figure 7A ,B, and C and Figure EV4C.
The table shows GO term found for proteins with increased (Log2 FC>2) and decreased (Log2 FC<2) phosphorylatation obtained by phosphoproteome comparing wild-type cells and mec1-S1991A mutant in exponential growth or in S phase + 0.2M hydroxyurea for 1h. Differencial comparisions are listed below and shown in a separate workbook. GO is shown for proteins that have a p-value <0.1.
Separate workbooks show:
1. Mec1-S1991-dependent on HU; Log2 FC>2 (WT/mec1-S1991A)
2. Mec1-S1991-dependent during exponential growth; Log2 FC>2 (WT/mec1-S1991A)
3. Increased phosphorylation in the mec1-S1991A mutant on HU; Log2 FC<2 (WT/mec1-S1991A)
4. Increased phosphorylation in the mec1-S1991A mutant during exponential growth; Log2 FC<2 (WT/mec1-S1991A)
5. Mec1-S1991-dependent in both conditions; Log2 FC>2 (WT/mec1-S1991A)

## Sheet: Log2 FC>2 & p-val HU
GO_term	P value	# genes in cluster	# genes analyzed	Cluster frequency	Gene(s) annotated to the term	GOID
biological regulation	0.0402068	51	90	56.6667	YAL019W,YBL035C,YBL047C,YBR112C,YBR245C,YCR088W,YDL223C,YDL226C,YDR028C,YDR096W,YDR146C,YDR181C,YDR216W,YDR231C,YDR356W,YER054C,YER087C-B,YER088C,YER122C,YER151C,YFL007W,YFR017C,YGL197W,YGL253W,YIL033C,YIL045W,YIL119C,YIL130W,YJR059W,YKL062W,YKR095W,YLL019C,YLR335W,YML027W,YML069W,YML100W,YMR224C,YMR261C,YNL088W,YNL115C,YNL169C,YNL243W,YOR028C,YOR173W,YOR290C,YOR291W,YOR359W,YPL004C,YPL160W,YPR06…	GO:0065007
regulation of RNA metabolic process	0.0432374	25	90	27.7778	YAL019W,YBR112C,YBR245C,YDR028C,YDR096W,YDR146C,YDR181C,YDR216W,YER088C,YGL253W,YIL033C,YIL119C,YIL130W,YKL062W,YKR095W,YLL019C,YLR335W,YML027W,YML069W,YMR224C,YOR028C,YOR290C,YOR359W,YPR065W,YPR072W	GO:0051252
glycogen metabolic process	0.0456508	6	90	6.66667	YER054C,YFR015C,YFR017C,YIL045W,YLR258W,YPR160W	GO:0005977
regulation of transcription, DNA-templated	0.0460837	24	90	26.6667	YAL019W,YBR112C,YBR245C,YDR028C,YDR096W,YDR146C,YDR181C,YDR216W,YER088C,YGL253W,YIL033C,YIL119C,YIL130W,YKL062W,YKR095W,YLL019C,YLR335W,YML027W,YML069W,YMR224C,YOR028C,YOR290C,YPR065W,YPR072W	GO:0006355
regulation of nucleic acid-templated transcription	0.0460837	24	90	26.6667	YAL019W,YBR112C,YBR245C,YDR028C,YDR096W,YDR146C,YDR181C,YDR216W,YER088C,YGL253W,YIL033C,YIL119C,YIL130W,YKL062W,YKR095W,YLL019C,YLR335W,YML027W,YML069W,YMR224C,YOR028C,YOR290C,YPR065W,YPR072W	GO:1903506
regulation of RNA biosynthetic process	0.0460837	24	90	26.6667	YAL019W,YBR112C,YBR245C,YDR028C,YDR096W,YDR146C,YDR181C,YDR216W,YER088C,YGL253W,YIL033C,YIL119C,YIL130W,YKL062W,YKR095W,YLL019C,YLR335W,YML027W,YML069W,YMR224C,YOR028C,YOR290C,YPR065W,YPR072W	GO:2001141
Holm-Bonferroni ; max p-value 0.05 for biological process

## Sheet: Log2 FC>2 & p-val AS
GO_term	P value	# genes in cluster	# genes analyzed	Cluster frequency	Gene(s) annotated to the term	GOID
No GO enrichment on 75 genes analyzed
Holm-Bonferroni ; max p-value 0.05 for biological process

## Sheet: Log2 FC<2 & p-val HU
GO_term	P value	# genes in cluster	# genes analyzed	Cluster frequency	Gene(s) annotated to the term	GOID
No GO enrichment on 18 genes analyzed
Holm-Bonferroni ; max p-value 0.05 for biological process

## Sheet: Log2 FC<2 & p-val AS
GO_term	P value	# genes in cluster	# genes analyzed	Cluster frequency	Gene(s) annotated to the term	GOID
No GO enrichment on 20 genes analyzed
Holm-Bonferroni ; max p-value 0.05 for biological process

## Sheet: Log2 FC>2 & p-val AS+HU
GO_term	P value	# genes in cluster	# genes analyzed	Cluster frequency	Gene(s) annotated to the term	GOID
No GO enrichment on 47 genes analyzed
Holm-Bonferroni ; max p-value 0.05 for biological process
