# Supplementary material for: A regulatory phosphorylation site on Mec1 controls chromatin occupancy of RNA polymerases during replication stress
Source: EMBO J. 2021 Sep 27;40(21):e108439. doi: 10.15252/embj.2021108439 (PMC8561635; doi:10.15252/embj.2021108439)
Supplement: Supplementary file 15 — Source Data for Figure 6 [file EMBJ-40-e108439-s014.zip]

Archive with 5 entries (4 files):
- EMBOJ-2021-108439R_Hurst_et_al_Source_Data_Figure6A.pdf
- EMBOJ-2021-108439R_Hurst_et_al_Source_Data_Figure6F.pdf
- __MACOSX/
- __MACOSX/._EMBOJ-2021-108439R_Hurst_et_al_Source_Data_Figure6A.pdf
- __MACOSX/._EMBOJ-2021-108439R_Hurst_et_al_Source_Data_Figure6F.pdf
